# Supplementary material for: Transcriptomic Analysis of Aedes aegypti in Response to Mosquitocidal Bacillus thuringiensis LLP29 Toxin
Source: Sci Rep. 2018 Aug 23;8:12650. doi: 10.1038/s41598-018-30741-x (PMC6107635; doi:10.1038/s41598-018-30741-x)
Supplement: Supplementary file 1 — Supplementary Information [file 41598_2018_30741_MOESM1_ESM.xlsx]

## Sheet: Table_S1
	Transcriptomic Analysis of Aedes aegypti in Response to Mosquitocidal Bacillus thuringiensis LLP29 Toxin
	Khadija Batool 1, Intikhab Alam 2, Songqing Wu 1, Wencheng Liu 1, Guohui Zhao 1, Mingfeng Chen1, Junxiang Wang 1, Jin Xu1, Tianpei Huang 1, Xiaohong Pan 1, Xiaoqiang Yu 1,3, Xiong Guan1, Lei Xu 1* and Lingling Zhang 1,*
	S1 Table. All Identified unigenes in Aedes aegyptimidgut transcriptome.
	#ID	T02	T03	T02_vs_T03_FDR	T02_vs_T03_log2FC	T02_vs_T03_regulated	COG_class	COG_class_annotation	GO_annotation	KEGG_annotation	Swissprot_annotation	nr_annotation
	Aedesaegypti_newGene_1	3.63869	0.535918	--	--	--	--	--	--	--	--	--
	Aedesaegypti_newGene_1004	2.95347	3.48028	0.981094	0.292186	normal	--	--	--	--	--	--
	Aedesaegypti_newGene_1005	1.07544	1.75826	0.965067	0.668976	normal	--	--	--	--	--	--
	Aedesaegypti_newGene_1008	364.345	147.062	5.03817e-08	-1.20283	down	--	--	--	--	--	hypothetical protein AaeL_AAEL008176 [Aedes aegypti]
	Aedesaegypti_newGene_1009	7.00333	6.00055	0.982491	-0.160648	normal	--	--	--	--	--	conserved hypothetical protein [Culex quinquefasciatus]
	Aedesaegypti_newGene_1014	0	4.70318	0	6.87244	up	--	--	--	--	--	--
	Aedesaegypti_newGene_1015	37.1577	71.4749	0.000421612	0.960757	normal	--	--	--	--	--	hypothetical protein AaeL_AAEL005340 [Aedes aegypti]
	Aedesaegypti_newGene_1017	7.78478	17.2783	0.000197575	1.26619	up	--	--	--	--	--	hypothetical protein AaeL_AAEL005340 [Aedes aegypti]
	Aedesaegypti_newGene_1022	3.09916	2.23645	0.950972	-0.45883	normal	--	--	Molecular Function: binding (GO:0005488);; Cellular Component: polytene chromosome (GO:0005700);;	K03538|2.96234e-31|aga:AgaP_AGAP011171|AGAP011171-PA (A)	--	AGAP011171-PA [Anopheles gambiae str. PEST]
	Aedesaegypti_newGene_1024	32.698	32.4637	0.979663	0.0304631	normal	--	--	--	--	--	--
	Aedesaegypti_newGene_1025	6.64729	7.07682	0.977644	0.120802	normal	--	--	--	--	Protein lin-10 GN=lin-10 OS=Caenorhabditis elegans PE=1 SV=1	hypothetical protein X975_09242, partial [Stegodyphus mimosarum]
	Aedesaegypti_newGene_1026	4.99645	5.18035	0.979789	0.0893371	normal	--	--	--	--	--	conserved hypothetical protein [Culex quinquefasciatus]
	Aedesaegypti_newGene_1035	6.49181	6.68232	0.98002	0.0733503	normal	--	--	--	--	--	--
	Aedesaegypti_newGene_1038	3.55589	2.84801	--	--	--	--	--	--	--	--	hypothetical protein AaeL_AAEL008359 [Aedes aegypti]
	Aedesaegypti_newGene_1048	9.04827	3.94665	0.946724	-0.98605	normal	--	--	--	--	--	--
	Aedesaegypti_newGene_1049	4.73727	0.338653	--	--	--	--	--	--	--	--	--
	Aedesaegypti_newGene_1055	1.22153	1.48406	0.960931	0.301937	normal	--	--	--	K14971|1.85189e-77|cqu:CpipJ_CPIJ005058|hypothetical protein; K14971 nuclear receptor coactivator 6 (A)	--	hypothetical protein CpipJ_CPIJ005058 [Culex quinquefasciatus]
	Aedesaegypti_newGene_1064	3.91163	2.90668	0.975423	-0.399033	normal	--	--	--	--	--	--
	Aedesaegypti_newGene_1065	14.087	12.2046	0.975259	-0.162833	normal	--	--	--	--	--	AGAP006973-PA [Anopheles gambiae str. PEST]
	Aedesaegypti_newGene_1066	0	2.53551	0.0012386	4.35986	up	--	--	--	--	--	--
	Aedesaegypti_newGene_1067	24.763	17.9835	0.938996	-0.389814	normal	[R]	General function prediction only	Biological Process: mitotic anaphase (GO:0000090);; Molecular Function: peptide alpha-N-acetyltransferase activity (GO:0004596);; Cellular Component: cytoplasm (GO:0005737);; Biological Process: chromosome segregation (GO:0007059);; Biological Process: N-terminal peptidyl-methionine acetylation (GO:0017196);;	--	N-alpha-acetyltransferase 60 OS=Drosophila melanogaster (Fruit fly) PE=1 SV=1	conserved hypothetical protein [Culex quinquefasciatus]
	Aedesaegypti_newGene_1069	2.52622	2.45536	0.979635	-0.0360419	normal	--	--	Biological Process: signal transduction (GO:0007165);;	--	Receptor-mediated endocytosis protein 6 homolog GN=CG1657 OS=Drosophila melanogaster (Fruit fly) PE=1 SV=2	conserved hypothetical protein [Culex quinquefasciatus]
	Aedesaegypti_newGene_1079	2.18545	2.43857	0.982768	0.0164943	normal	--	--	Biological Process: peptidyl-amino acid modification (GO:0018193);;	K00476|7.91269e-30|cqu:CpipJ_CPIJ002077|aspartyl/asparaginyl beta-hydroxylase (A)	--	aspartyl/asparaginyl beta-hydroxylase [Culex quinquefasciatus]
	Aedesaegypti_newGene_1081	2.76067	2.97612	0.982925	0.136775	normal	--	--	Molecular Function: ARF guanyl-nucleotide exchange factor activity (GO:0005086);; Cellular Component: Golgi apparatus (GO:0005794);; Cellular Component: trans-Golgi network (GO:0005802);; Biological Process: ER to Golgi vesicle-mediated transport (GO:0006888);; Biological Process: intra-Golgi vesicle-mediated transport (GO:0006891);; Biological Process: regulation of ARF protein signal transducti…	K18442|2.01768e-34|aga:AgaP_AGAP008906|AGAP008906-PA; K18442 brefeldin A-inhibited guanine nucleotide-exchange protein (A)	--	brefeldin a-inhibited guanine nucleotide-exchange protein [Anopheles darlingi]
	Aedesaegypti_newGene_1087	18.9088	12.0494	0.855166	-0.603537	normal	--	--	--	--	--	AGAP013459-PA [Anopheles gambiae str. PEST]
	Aedesaegypti_newGene_1089	1.3326	2.01425	0.942329	0.621012	normal	--	--	--	--	--	hypothetical protein AND_003776 [Anopheles darlingi]
	Aedesaegypti_newGene_1093	1.60338	1.70472	0.977834	0.110044	normal	--	--	--	--	--	conserved hypothetical protein [Culex quinquefasciatus]
	Aedesaegypti_newGene_1097	1.76158	2.8943	0.965537	0.847203	normal	--	--	Molecular Function: protein disulfide isomerase activity (GO:0003756);; Cellular Component: plasma membrane (GO:0005886);; Biological Process: cell redox homeostasis (GO:0045454);;	--	--	AGAP006452-PB [Anopheles gambiae str. PEST]
	Aedesaegypti_newGene_1098	0.350711	1.25181	0.133572	1.87653	normal	--	--	--	--	--	hypothetical protein AaeL_AAEL008885 [Aedes aegypti]
	Aedesaegypti_newGene_110	2.31022	2.46412	0.977052	0.129042	normal	--	--	Biological Process: regulation of alternative mRNA splicing, via spliceosome (GO:0000381);; Biological Process: phagocytosis (GO:0006909);; Cellular Component: precatalytic spliceosome (GO:0071011);; Cellular Component: catalytic step 2 spliceosome (GO:0071013);;	K12867|0|cqu:CpipJ_CPIJ005885|XPA-binding protein 2; K12867 pre-mRNA-splicing factor SYF1 (A)	Pre-mRNA-splicing factor SYF1 GN=xab2 OS=Dictyostelium discoideum (Slime mold) PE=3 SV=1	XPA-binding protein 2 [Culex quinquefasciatus]
	Aedesaegypti_newGene_1106	43.5869	24.6084	0.00278052	-0.797633	normal	[I]	Lipid transport and metabolism	Molecular Function: transferase activity, transferring acyl groups other than amino-acyl groups (GO:0016747);;	--	Nose resistant to fluoxetine protein 6 (Precursor) GN=nrf-6 OS=Caenorhabditis elegans PE=1 SV=3	hypothetical protein AaeL_AAEL008955 [Aedes aegypti]
	Aedesaegypti_newGene_1110	2.6279	3.55141	0.908138	0.462135	normal	--	--	Molecular Function: binding (GO:0005488);; Biological Process: DNA metabolic process (GO:0006259);; Biological Process: cell communication (GO:0007154);; Biological Process: single organism signaling (GO:0044700);; Biological Process: single-multicellular organism process (GO:0044707);; Biological Process: regulation of cellular process (GO:0050794);; Biological Process: cellular response to stim…	K16679|1.05851e-82|cqu:CpipJ_CPIJ017286|hypothetical protein; K16679 wengen (A)	--	conserved hypothetical protein [Culex quinquefasciatus]
	Aedesaegypti_newGene_1118	7.39748	2.10195	0.000411264	-1.79193	down	--	--	--	--	--	conserved hypothetical protein [Culex quinquefasciatus]
	Aedesaegypti_newGene_1120	1.48366	1.4433	0.979641	-0.0183317	normal	--	--	Cellular Component: endoplasmic reticulum (GO:0005783);; Cellular Component: plasma membrane (GO:0005886);; Biological Process: endoplasmic reticulum organization (GO:0007029);; Biological Process: Notch signaling pathway (GO:0007219);; Cellular Component: integral component of membrane (GO:0016021);; Biological Process: lateral inhibition (GO:0046331);;	--	Protein pecanex GN=pcx OS=Drosophila melanogaster (Fruit fly) PE=2 SV=3	pecanex [Anopheles darlingi]
	Aedesaegypti_newGene_1121	1.56724	2.31097	--	--	--	--	--	Cellular Component: endoplasmic reticulum (GO:0005783);; Cellular Component: integral component of plasma membrane (GO:0005887);; Biological Process: endoplasmic reticulum organization (GO:0007029);; Biological Process: Notch signaling pathway (GO:0007219);; Biological Process: lateral inhibition (GO:0046331);;	--	Protein pecanex GN=pcx OS=Drosophila melanogaster (Fruit fly) PE=2 SV=3	pecanex [Anopheles darlingi]
	Aedesaegypti_newGene_1122	2.10647	1.94257	0.978541	-0.0942057	normal	--	--	Cellular Component: endoplasmic reticulum (GO:0005783);; Biological Process: endoplasmic reticulum organization (GO:0007029);; Biological Process: Notch signaling pathway (GO:0007219);; Cellular Component: integral component of membrane (GO:0016021);; Biological Process: lateral inhibition (GO:0046331);;	--	Protein pecanex GN=pcx OS=Drosophila melanogaster (Fruit fly) PE=2 SV=3	AGAP003872-PA [Anopheles gambiae str. PEST]
	Aedesaegypti_newGene_1128	2.46496	1.67042	0.923744	-0.596628	normal	--	--	--	K16353|3.09968e-07|aga:AgaP_AGAP000659|AGAP000659-PA; K16353 protein sidekick (A)	Protein sidekick (Precursor) GN=sdk OS=Drosophila melanogaster (Fruit fly) PE=1 SV=2	PREDICTED: protein sidekick, partial [Bactrocera dorsalis]
	Aedesaegypti_newGene_1129	3.21719	20.1641	0	2.66157	up	--	--	Molecular Function: RNA binding (GO:0003723);; Molecular Function: RNA-directed DNA polymerase activity (GO:0003964);; Molecular Function: RNA-DNA hybrid ribonuclease activity (GO:0004523);; Biological Process: RNA-dependent DNA replication (GO:0006278);;	--	--	Lian-Aa1 retrotransposon protein [Aedes aegypti]
	Aedesaegypti_newGene_1135	1.56549	0.496153	0.848503	-1.49067	normal	--	--	--	--	--	--
	Aedesaegypti_newGene_1143	1.32889	1.39862	--	--	--	--	--	--	--	--	--
	Aedesaegypti_newGene_1145	1.64221	2.06919	0.981599	0.357546	normal	--	--	--	--	--	--
	Aedesaegypti_newGene_1148	2.10981	2.41673	0.97705	0.201223	normal	--	--	Biological Process: mRNA processing (GO:0006397);; Molecular Function: hydrolase activity, acting on ester bonds (GO:0016788);;	K18328|0|cqu:CpipJ_CPIJ004547|lariat debranching enzyme; K18328 lariat debranching enzyme [EC:3.1.-.-] (A)	Lariat debranching enzyme GN=DBR1 OS=Drosophila pseudoobscura pseudoobscura (Fruit fly) PE=3 SV=2	lariat debranching enzyme [Culex quinquefasciatus]
	Aedesaegypti_newGene_1152	64.1753	70.0916	0.967532	0.237752	normal	--	--	--	--	--	hypothetical protein AND_000081 [Anopheles darlingi]
	Aedesaegypti_newGene_1154	17.2314	18.314	0.977093	0.132385	normal	--	--	--	--	Broad-complex core protein isoforms 1/2/3/4/5 GN=br OS=Drosophila melanogaster (Fruit fly) PE=1 SV=2	conserved hypothetical protein [Culex quinquefasciatus]
	Aedesaegypti_newGene_1155	1.73085	1.38757	0.969134	-0.284473	normal	--	--	--	--	--	adenomatous polyposis coli [Culex quinquefasciatus]
	Aedesaegypti_newGene_1156	5.36176	0.40631	--	--	--	--	--	Molecular Function: beta-catenin binding (GO:0008013);; Biological Process: negative regulation of Wnt signaling pathway (GO:0030178);;	--	--	adenomatous polyposis coli [Culex quinquefasciatus]
	Aedesaegypti_newGene_1157	3.67742	3.48148	0.980289	-0.0488494	normal	--	--	Cellular Component: nucleus (GO:0005634);; Cellular Component: actin filament (GO:0005884);; Cellular Component: plasma membrane (GO:0005886);; Biological Process: intracellular protein transport (GO:0006886);; Biological Process: phagocytosis (GO:0006909);; Biological Process: neuroblast proliferation (GO:0007405);; Biological Process: axon guidance (GO:0007411);; Biological Process: imaginal di…	K02085|0|cqu:CpipJ_CPIJ018110|hypothetical protein; K02085 adenomatosis polyposis coli protein (A)	APC-related protein 1 {ECO:0000250|UniProtKB:Q21227} OS=Caenorhabditis briggsae PE=3 SV=1	conserved hypothetical protein [Culex quinquefasciatus]
	Aedesaegypti_newGene_1159	1.51523	1.40949	0.982808	-0.0341803	normal	--	--	Molecular Function: sequence-specific DNA binding transcription factor activity (GO:0003700);; Biological Process: regulation of transcription, DNA-templated (GO:0006355);; Cellular Component: CCAAT-binding factor complex (GO:0016602);; Molecular Function: sequence-specific DNA binding (GO:0043565);; Molecular Function: protein heterodimerization activity (GO:0046982);;	K08066|3.17002e-72|cqu:CpipJ_CPIJ010882|hypothetical protein; K08066 nuclear transcription factor Y, gamma (A)	Nuclear transcription factor Y subunit gamma GN=nfyc-2 OS=Dictyostelium discoideum (Slime mold) PE=3 SV=1	conserved hypothetical protein [Culex quinquefasciatus]
	Aedesaegypti_newGene_1164	4.43657	4.57718	0.982986	0.0709316	normal	--	--	--	--	--	--
	Aedesaegypti_newGene_1165	2.1318	1.79365	0.983463	-0.109306	normal	--	--	Molecular Function: actin binding (GO:0003779);; Cellular Component: Cul3-RING ubiquitin ligase complex (GO:0031463);; Biological Process: imaginal disc fusion, thorax closure (GO:0046529);;	K10455|0|cqu:CpipJ_CPIJ013035|hypothetical protein; K10455 kelch-like protein 18 (A)	Kelch-like protein diablo {ECO:0000250|UniProtKB:Q9VUU5} OS=Drosophila ananassae (Fruit fly) PE=3 SV=2	conserved hypothetical protein [Culex quinquefasciatus]
	Aedesaegypti_newGene_1170	5.37524	2.72954	0.902649	-0.891526	normal	--	--	--	--	--	--
	Aedesaegypti_newGene_1171	8.50139	4.31545	--	--	--	--	--	--	--	--	--
	Aedesaegypti_newGene_1172	5576.48	4281.51	0.994989	-0.251144	normal	--	--	Molecular Function: structural constituent of ribosome (GO:0003735);; Biological Process: translation (GO:0006412);; Cellular Component: large ribosomal subunit (GO:0015934);;	K02872|4.77573e-14|aag:AaeL_AAEL009825|60S ribosomal protein L13a; K02872 large subunit ribosomal protein L13Ae (A)	60S ribosomal protein L13a GN=RpL13A OS=Spodoptera frugiperda (Fall armyworm) PE=2 SV=1	60S ribosomal protein L13a [Aedes aegypti]
	Aedesaegypti_newGene_1173	20.9289	22.8577	0.985911	0.145703	normal	[O]	Posttranslational modification, protein turnover, chaperones	Molecular Function: ATP binding (GO:0005524);; Cellular Component: mitochondrion (GO:0005739);; Biological Process: protein folding (GO:0006457);; Biological Process: response to heat (GO:0009408);; Molecular Function: unfolded protein binding (GO:0051082);;	K03283|0|cqu:CpipJ_CPIJ014283|heat shock protein 70 B2; K03283 heat shock 70kDa protein 1/8 (A)	Heat shock 70 kDa protein cognate 2 GN=Hsc70-2 OS=Drosophila melanogaster (Fruit fly) PE=1 SV=2	heat shock protein 70 B2 [Culex quinquefasciatus]
	Aedesaegypti_newGene_1184	4.84376	5.39323	0.97711	0.177289	normal	--	--	--	--	--	hypothetical protein AaeL_AAEL006846 [Aedes aegypti]
	Aedesaegypti_newGene_1187	3.36787	1.78555	0.832917	-0.882287	normal	--	--	--	--	--	--
	Aedesaegypti_newGene_1197	0.78845	0.338062	0.917748	-1.05618	normal	--	--	Molecular Function: protein kinase C activity (GO:0004697);; Molecular Function: ATP binding (GO:0005524);; Biological Process: protein phosphorylation (GO:0006468);; Molecular Function: diacylglycerol binding (GO:0019992);; Biological Process: intracellular signal transduction (GO:0035556);; Molecular Function: metal ion binding (GO:0046872);;	K06068|2.22317e-48|cqu:CpipJ_CPIJ018495|hypothetical protein (A)	Putative protein kinase C delta type homolog GN=Pkcdelta OS=Drosophila melanogaster (Fruit fly) PE=2 SV=3	predicted protein [Culex quinquefasciatus]
	Aedesaegypti_newGene_1200	52.854	30.4448	0.00391959	-0.777251	normal	--	--	--	--	--	hypothetical protein AaeL_AAEL009487 [Aedes aegypti]
	Aedesaegypti_newGene_1201	101.093	130.535	0.87607	0.409361	normal	--	--	--	--	--	hypothetical protein AaeL_AAEL009476 [Aedes aegypti]
	Aedesaegypti_newGene_1204	0.180496	0.688289	--	--	--	--	--	--	--	--	PREDICTED: uncharacterized protein K02A2.6-like [Saccoglossus kowalevskii]
	Aedesaegypti_newGene_1210	3.16082	4.49207	0.972474	0.514263	normal	--	--	--	--	--	--
	Aedesaegypti_newGene_1212	11.4828	11.8894	0.980347	0.0837612	normal	--	--	--	--	--	conserved hypothetical protein [Culex quinquefasciatus]
	Aedesaegypti_newGene_1216	0.423631	0.693839	--	--	--	[P]	Inorganic ion transport and metabolism	Molecular Function: potassium channel activity (GO:0005267);; Cellular Component: integral component of membrane (GO:0016021);; Biological Process: potassium ion transmembrane transport (GO:0071805);;	--	TWiK family of potassium channels protein 18 GN=twk-18 OS=Caenorhabditis elegans PE=1 SV=2	AGAP004717-PA [Anopheles gambiae str. PEST]
	Aedesaegypti_newGene_1219	1.51349	1.84609	0.974791	0.328702	normal	--	--	--	--	--	conserved hypothetical protein [Culex quinquefasciatus]
	Aedesaegypti_newGene_1227	1.50699	4.81704	0.851645	1.60394	normal	--	--	--	--	--	--
	Aedesaegypti_newGene_1236	2.08609	1.59959	0.97408	-0.346276	normal	--	--	--	--	--	--
	Aedesaegypti_newGene_1240	2.18651	3.12662	--	--	--	--	--	--	--	--	--
	Aedesaegypti_newGene_1241	8.80054	9.21973	0.982593	0.0960302	normal	--	--	Molecular Function: binding (GO:0005488);;	K04650|1.86565e-49|cqu:CpipJ_CPIJ002505|hypothetical protein; K04650 nuclear receptor co-repressor 1 (A)	--	hypothetical protein ZHAS_00011296 [Anopheles sinensis]
	Aedesaegypti_newGene_1243	3.45248	6.90584	0.7599	1.0591	normal	--	--	Molecular Function: transporter activity (GO:0005215);; Cellular Component: cytoplasm (GO:0005737);; Biological Process: transport (GO:0006810);; Cellular Component: integral component of membrane (GO:0016021);;	K06564|1.91741e-29|aag:AaeL_AAEL007610|hypothetical protein; K06564 insulin-like growth factor 2 receptor (A)	--	hypothetical protein AaeL_AAEL007610 [Aedes aegypti]
	Aedesaegypti_newGene_1245	6.45775	7.40057	0.978695	0.253726	normal	--	--	--	--	--	--
	Aedesaegypti_newGene_125	1.85474	3.15969	0.811896	0.824431	normal	--	--	--	--	Collagen alpha chain CG42342 GN=CG42342 OS=Drosophila melanogaster (Fruit fly) PE=2 SV=1	PREDICTED: collagen alpha chain CG42342-like [Bactrocera dorsalis]
	Aedesaegypti_newGene_1254	34.9151	26.7817	0.942941	-0.350507	normal	--	--	--	--	--	AGAP000420-PA-like protein [Anopheles sinensis]
	Aedesaegypti_newGene_1256	65.4991	70.1307	0.980238	0.165403	normal	--	--	--	--	--	hypothetical protein AaeL_AAEL013784 [Aedes aegypti]
	Aedesaegypti_newGene_1257	44.3006	53.0706	0.962458	0.289765	normal	--	--	--	--	--	hypothetical protein AaeL_AAEL013784 [Aedes aegypti]
	Aedesaegypti_newGene_1259	1.04227	0.730659	0.970847	-0.514761	normal	--	--	Molecular Function: binding (GO:0005488);;	--	Copia protease GN=GIP OS=Drosophila melanogaster (Fruit fly) PE=1 SV=3	unknown protein [Aedes aegypti]
	Aedesaegypti_newGene_126	3.3206	2.49629	0.970248	-0.227772	normal	--	--	--	K16617|2.24918e-63|aga:AgaP_AGAP004169|AGAP004169-PA (A)	Collagen alpha chain CG42342 GN=CG42342 OS=Drosophila melanogaster (Fruit fly) PE=2 SV=1	AGAP004169-PA [Anopheles gambiae str. PEST]
	Aedesaegypti_newGene_1260	3.2797	2.03262	0.517744	-0.657771	normal	--	--	Molecular Function: nucleic acid binding (GO:0003676);; Molecular Function: metal ion binding (GO:0046872);;	--	Transcription factor hamlet GN=ham OS=Drosophila melanogaster (Fruit fly) PE=2 SV=1	conserved hypothetical protein [Culex quinquefasciatus]
	Aedesaegypti_newGene_1268	22.9268	23.37	0.980496	0.135327	normal	--	--	--	--	--	--
	Aedesaegypti_newGene_1278	1.34648	0.996799	0.977744	-0.399211	normal	--	--	--	--	--	hypothetical protein AaeL_AAEL001043 [Aedes aegypti]
	Aedesaegypti_newGene_1281	1.94896	1.8681	0.979707	-0.0226982	normal	--	--	Biological Process: positive regulation of biosynthetic process of antibacterial peptides active against Gram-negative bacteria (GO:0006964);; Biological Process: positive regulation of protein import into nucleus, translocation (GO:0033160);; Biological Process: male courtship behavior, veined wing generated song production (GO:0045433);; Biological Process: lateral inhibition (GO:0046331);; Bio…	K04404|1.89736e-146|cqu:CpipJ_CPIJ000820|hypothetical protein (A)	--	conserved hypothetical protein [Culex quinquefasciatus]
	Aedesaegypti_newGene_1294	17.1342	12.4574	0.955907	-0.433288	normal	--	--	--	--	--	--
	Aedesaegypti_newGene_1295	4.80724	4.09081	0.977331	-0.175973	normal	--	--	--	--	--	--
	Aedesaegypti_newGene_1296	204.118	270.143	0.855342	0.447836	normal	--	--	--	--	--	AGAP005859-PA [Anopheles gambiae str. PEST]
	Aedesaegypti_newGene_1297	0.645385	2.20152	0.00141254	1.7785	up	--	--	--	--	--	AGAP005525-PA [Anopheles gambiae str. PEST]
	Aedesaegypti_newGene_1301	2.76518	3.56708	0.952327	0.417465	normal	--	--	Molecular Function: isomerase activity (GO:0016853);;	K10728|1.7986e-177|cqu:CpipJ_CPIJ010004|DNA topoisomerase 2-binding protein 1; K10728 topoisomerase (DNA) II binding protein 1 (A)	--	DNA topoisomerase 2-binding protein 1 [Culex quinquefasciatus]
	Aedesaegypti_newGene_1305	40.263	34.8727	0.977065	-0.155201	normal	[R]	General function prediction only	Cellular Component: mitochondrion (GO:0005739);; Molecular Function: 2-hydroxyglutarate dehydrogenase activity (GO:0047545);; Biological Process: oxidation-reduction process (GO:0055114);;	K00109|3.58747e-66|cqu:CpipJ_CPIJ010903|hypothetical protein (A)	L-2-hydroxyglutarate dehydrogenase, mitochondrial (Precursor) GN=Y45G12B.3 OS=Caenorhabditis elegans PE=3 SV=2	conserved hypothetical protein [Culex quinquefasciatus]
	Aedesaegypti_newGene_1307	1.14795	1.99589	0.965537	0.847203	normal	--	--	--	K11671|3.29745e-25|bmor:101746855|nuclear factor related to kappa-B-binding protein-like; K11671 nuclear factor related to kappa-B-binding protein (A)	--	nuclear factor related to kappa-B-binding protein-like [Bombyx mori]
	Aedesaegypti_newGene_1308	0.496569	1.22829	--	--	--	--	--	--	--	--	--
	Aedesaegypti_newGene_1315	41.4879	39.7446	0.982036	-0.0110277	normal	[J]	Translation, ribosomal structure and biogenesis	Cellular Component: cytoplasm (GO:0005737);; Biological Process: peptidyl-diphthamide biosynthetic process from peptidyl-histidine (GO:0017183);; Molecular Function: protein dimerization activity (GO:0046983);;	K07561|7.64486e-38|cqu:CpipJ_CPIJ007880|hypothetical protein; K07561 2-(3-amino-3-carboxypropyl)histidine synthase [EC:2.5.1.108] (A)	Diphthamide biosynthesis protein 1 GN=dph1 OS=Dictyostelium discoideum (Slime mold) PE=3 SV=1	conserved hypothetical protein [Culex quinquefasciatus]
	Aedesaegypti_newGene_1319	1.40067	0.665796	--	--	--	--	--	--	--	--	AGAP008115-PA [Anopheles gambiae str. PEST]
	Aedesaegypti_newGene_1320	45.9389	23.7474	0.00139197	-0.896838	normal	--	--	--	--	--	hypothetical protein ZHAS_00006506 [Anopheles sinensis]
	Aedesaegypti_newGene_1321	42.0252	115.037	2.81775e-13	1.50351	up	--	--	--	--	--	--
	Aedesaegypti_newGene_1325	3.54257	3.44307	0.979834	-0.0212188	normal	--	--	--	--	--	hypothetical protein AND_007837 [Anopheles darlingi]
	Aedesaegypti_newGene_1328	7.09976	15.6891	0.00843966	1.18067	up	--	--	--	--	--	--
	Aedesaegypti_newGene_1332	2.24671	2.64148	0.975418	0.260718	normal	[G]	Carbohydrate transport and metabolism	Biological Process: carbohydrate metabolic process (GO:0005975);; Molecular Function: phosphotransferase activity, alcohol group as acceptor (GO:0016773);;	K08074|0|aga:AgaP_AGAP006394|AGAP006394-PA; K08074 ADP-dependent glucokinase [EC:2.7.1.147] (A)	Probable ADP-dependent glucokinase (Precursor) GN=C50D2.7 OS=Caenorhabditis elegans PE=1 SV=1	AGAP006394-PA-like protein [Anopheles sinensis]
	Aedesaegypti_newGene_1333	19.451	17.5836	0.980727	-0.0959768	normal	[BQ]	--	Molecular Function: histone deacetylase activity (GO:0004407);; Cellular Component: cytoplasm (GO:0005737);; Biological Process: tricarboxylic acid cycle (GO:0006099);; Biological Process: regulation of transcription, DNA-templated (GO:0006355);; Molecular Function: zinc ion binding (GO:0008270);; Biological Process: histone deacetylation (GO:0016575);; Biological Process: respiratory electron tr…	K11407|6.7103e-149|aag:AaeL_AAEL001069|histone deacetylase; K11407 histone deacetylase 6 [EC:3.5.1.98] (A)	Histone deacetylase 6 GN=hda-6 OS=Caenorhabditis elegans PE=3 SV=2	histone deacetylase [Aedes aegypti]
	Aedesaegypti_newGene_1335	0.814152	1.71351	0.859936	1.14302	normal	--	--	--	--	--	--
	Aedesaegypti_newGene_134	7.67611	1.07329	--	--	--	--	--	--	--	--	hypothetical protein AaeL_AAEL003745 [Aedes aegypti]
	Aedesaegypti_newGene_1341	9.75786	10.8009	0.974372	0.173099	normal	--	--	Molecular Function: binding (GO:0005488);;	--	--	conserved hypothetical protein [Culex quinquefasciatus]
	Aedesaegypti_newGene_1343	3.67069	3.78288	0.979641	0.0743014	normal	[R]	General function prediction only	Molecular Function: nucleic acid binding (GO:0003676);; Molecular Function: metal ion binding (GO:0046872);;	K09201|0|cqu:CpipJ_CPIJ014689|transcriptional repressor protein YY1; K09201 transcription factor YY (A)	Polycomb protein PHO GN=pho OS=Drosophila melanogaster (Fruit fly) PE=1 SV=2	transcriptional repressor protein YY1 [Culex quinquefasciatus]
	Aedesaegypti_newGene_1354	1.27985	1.08913	0.981619	-0.235437	normal	--	--	--	--	--	conserved hypothetical protein [Culex quinquefasciatus]
	Aedesaegypti_newGene_1357	7.67103	6.84287	0.975213	-0.173511	normal	--	--	Biological Process: regulation of protein phosphorylation (GO:0001932);; Cellular Component: cAMP-dependent protein kinase complex (GO:0005952);; Biological Process: signal transduction (GO:0007165);; Molecular Function: cAMP-dependent protein kinase regulator activity (GO:0008603);;	K04739|8.35591e-38|cqu:CpipJ_CPIJ004553|hypothetical protein (A)	cAMP-dependent protein kinase type II regulatory subunit GN=Pka-R2 OS=Drosophila melanogaster (Fruit fly) PE=1 SV=2	predicted protein [Culex quinquefasciatus]
	Aedesaegypti_newGene_1363	5.57269	6.31081	0.975942	0.20323	normal	--	--	--	--	--	conserved hypothetical protein [Culex quinquefasciatus]
	Aedesaegypti_newGene_1364	3.30217	6.31512	0.773317	0.980668	normal	--	--	--	--	--	hypothetical protein AaeL_AAEL007611 [Aedes aegypti]
	Aedesaegypti_newGene_1371	601.03	615.479	0.993691	0.140219	normal	--	--	--	--	--	conserved hypothetical protein [Culex quinquefasciatus]
	Aedesaegypti_newGene_1379	33.4334	33.4323	0.993022	0.0195566	normal	[R]	General function prediction only	--	K13342|0|cqu:CpipJ_CPIJ002341|peroxisomal targeting signal 1 receptor; K13342 peroxin-5 (A)	Peroxisomal targeting signal 1 receptor GN=pex5 OS=Dictyostelium discoideum (Slime mold) PE=3 SV=1	peroxisomal targeting signal 1 receptor [Culex quinquefasciatus]
	Aedesaegypti_newGene_1381	4.96589e-06	0.400173	0.00235576	4.28575	up	--	--	--	--	--	--
	Aedesaegypti_newGene_1387	0.870887	2.2708	0.861374	1.38069	normal	--	--	--	--	--	--
	Aedesaegypti_newGene_1392	1.04274	0.306128	0.808589	-1.66748	normal	--	--	--	--	--	hypothetical protein AaeL_AAEL007906 [Aedes aegypti]
	Aedesaegypti_newGene_1396	3.5664	1.19323	0.905919	-1.47463	normal	--	--	Biological Process: intracellular signal transduction (GO:0035556);; Molecular Function: metal ion binding (GO:0046872);;	--	--	conserved hypothetical protein [Culex quinquefasciatus]
	Aedesaegypti_newGene_1404	12.1088	15.092	0.975248	0.279815	normal	--	--	Molecular Function: inositol-1,4,5-trisphosphate 3-kinase activity (GO:0008440);;	K00911|7.97192e-27|aga:AgaP_AGAP009589|AGAP009589-PA (A)	--	AGAP009589-PA [Anopheles gambiae str. PEST]
	Aedesaegypti_newGene_1405	3.94482	5.28897	0.928253	0.44761	normal	--	--	--	--	--	--
	Aedesaegypti_newGene_1407	19.2248	20.7341	0.98031	0.120695	normal	--	--	--	--	--	--
	Aedesaegypti_newGene_1409	37.0309	41.596	0.972897	0.195008	normal	--	--	Molecular Function: calcium ion binding (GO:0005509);; Cellular Component: integral component of membrane (GO:0016021);;	--	--	lipophorin receptor [Aedes aegypti]
	Aedesaegypti_newGene_1417	1.38632	0.675009	0.904095	-1.04966	normal	--	--	--	--	--	--
	Aedesaegypti_newGene_1418	16.6285	20.859	0.959301	0.364844	normal	--	--	--	--	--	hypothetical protein AaeL_AAEL006781 [Aedes aegypti]
	Aedesaegypti_newGene_1435	2.81002	1.23276	--	--	--	--	--	--	--	--	--
	Aedesaegypti_newGene_1442	3.36286	3.68858	--	--	--	--	--	Molecular Function: G-protein coupled receptor activity (GO:0004930);; Biological Process: response to stress (GO:0006950);; Biological Process: G-protein coupled receptor signaling pathway (GO:0007186);; Cellular Component: integral component of membrane (GO:0016021);;	--	--	hypothetical protein AaeL_AAEL010982 [Aedes aegypti]
	Aedesaegypti_newGene_1445	8.40959	4.50474	0.937418	-0.541591	normal	--	--	--	--	--	KCC1-A1, partial [Aedes aegypti]
	Aedesaegypti_newGene_1446	3263.92	1750.84	0.00225256	-0.798865	normal	--	--	--	--	--	hypothetical protein AaeL_AAEL004157 [Aedes aegypti]
	Aedesaegypti_newGene_1449	29.1222	27.7492	0.979627	-0.0266083	normal	--	--	--	--	--	--
	Aedesaegypti_newGene_1450	0.724252	4.28668	0.00218729	2.52219	up	--	--	--	--	--	hypothetical protein AaeL_AAEL011148 [Aedes aegypti]
	Aedesaegypti_newGene_1451	2.80557	1.90171	0.979714	-0.570322	normal	--	--	Molecular Function: ion channel activity (GO:0005216);; Biological Process: mitochondrion organization (GO:0007005);; Biological Process: magnesium ion homeostasis (GO:0010960);; Cellular Component: integral component of membrane (GO:0016021);; Biological Process: cell growth (GO:0016049);; Biological Process: thermotaxis (GO:0043052);; Molecular Function: metal ion transmembrane transporter acti…	K04978|4.82286e-79|aga:AgaP_AGAP006825|AGAP006825-PA; K04978 transient receptor potential cation channel subfamily M member 3 (A)	Transient receptor potential cation channel trpm GN=Trpm OS=Drosophila melanogaster (Fruit fly) PE=1 SV=1	AGAP006825-PA-like protein [Anopheles sinensis]
	Aedesaegypti_newGene_1454	1.00573	1.16653	0.985124	0.208873	normal	--	--	Molecular Function: binding (GO:0005488);;	--	--	conserved hypothetical protein [Culex quinquefasciatus]
	Aedesaegypti_newGene_1461	9.17002	9.27253	0.979651	0.0305901	normal	--	--	--	--	--	conserved hypothetical protein [Culex quinquefasciatus]
	Aedesaegypti_newGene_1462	14.522	26.1994	0.469037	0.934659	normal	--	--	Molecular Function: structural constituent of cuticle (GO:0042302);;	--	Endocuticle structural glycoprotein SgAbd-1 OS=Schistocerca gregaria (Desert locust) PE=1 SV=1	conserved hypothetical protein [Culex quinquefasciatus]
	Aedesaegypti_newGene_1463	1.29993	8.90023	2.3927e-05	2.73566	up	--	--	--	--	--	--
	Aedesaegypti_newGene_1464	0.202395	1.59902	--	--	--	--	--	--	--	--	--
	Aedesaegypti_newGene_1468	3.14213	3.3276	0.98256	0.12755	normal	--	--	Biological Process: cellular process (GO:0009987);; Molecular Function: guanyl nucleotide binding (GO:0019001);;	--	--	GTP-binding protein (I) alpha subunit [Culex quinquefasciatus]
	Aedesaegypti_newGene_1474	3.85954	3.219	0.979667	-0.213102	normal	--	--	--	--	--	--
	Aedesaegypti_newGene_1476	6.194	7.91756	0.934896	0.382644	normal	--	--	--	--	--	predicted protein [Culex quinquefasciatus]
	Aedesaegypti_newGene_1477	19.0433	30.036	0.346654	0.677117	normal	--	--	--	--	--	predicted protein [Culex quinquefasciatus]
	Aedesaegypti_newGene_1478	0.380153	3.35401	--	--	--	--	--	--	--	--	--
	Aedesaegypti_newGene_1484	3.57228	5.29764	0.957144	0.626959	normal	--	--	--	--	--	--
	Aedesaegypti_newGene_1485	4.04912	2.48726	0.919754	-0.649375	normal	[J]	Translation, ribosomal structure and biogenesis	Biological Process: mitotic spindle elongation (GO:0000022);; Molecular Function: RNA binding (GO:0003723);; Molecular Function: structural constituent of ribosome (GO:0003735);; Cellular Component: ribosome (GO:0005840);; Biological Process: pupariation (GO:0035073);; Biological Process: centrosome duplication (GO:0051298);;	K02937|5.37697e-27|cqu:CpipJ_CPIJ010020|60S ribosomal protein L7; K02937 large subunit ribosomal protein L7e (A)	60S ribosomal protein L7 GN=RpL7 OS=Drosophila melanogaster (Fruit fly) PE=1 SV=2	60S ribosomal protein L7 [Culex quinquefasciatus]
	Aedesaegypti_newGene_1488	5.80562	6.60595	0.978494	0.220255	normal	--	--	--	--	--	hypothetical protein CpipJ_CPIJ008128 [Culex quinquefasciatus]
	Aedesaegypti_newGene_1490	21.9244	18.5424	0.969737	-0.217957	normal	--	--	Molecular Function: actin binding (GO:0003779);; Cellular Component: focal adhesion (GO:0005925);; Biological Process: pole cell formation (GO:0007279);; Biological Process: sperm individualization (GO:0007291);; Molecular Function: zinc ion binding (GO:0008270);; Cellular Component: actin cytoskeleton (GO:0015629);; Biological Process: positive regulation of pole plasm oskar mRNA localization (G…	--	LIM and SH3 domain protein Lasp OS=Drosophila melanogaster (Fruit fly) PE=1 SV=2	AGAP006526-PA [Anopheles gambiae str. PEST]
	Aedesaegypti_newGene_1493	24.9816	18.3126	0.952168	-0.381041	normal	--	--	--	--	--	hypothetical protein AaeL_AAEL006781 [Aedes aegypti]
	Aedesaegypti_newGene_1496	10.8875	24.9617	0.0122615	1.26116	normal	--	--	--	--	--	hypothetical protein AaeL_AAEL008446 [Aedes aegypti]
	Aedesaegypti_newGene_1499	9.01684	13.9897	0.660689	0.684464	normal	--	--	--	--	--	--
	Aedesaegypti_newGene_150	1.89046	0.957727	0.714709	-0.984204	normal	[O]	Posttranslational modification, protein turnover, chaperones	Molecular Function: ATP binding (GO:0005524);; Cellular Component: nucleus (GO:0005634);; Biological Process: response to stress (GO:0006950);;	K03283|0|aga:AgaP_AGAP004944|AGAP004944-PA; K03283 heat shock 70kDa protein 1/8 (A)	Heat shock 70 kDa protein cognate 4 OS=Manduca sexta (Tobacco hawkmoth) PE=2 SV=1	AGAP004944-PA [Anopheles gambiae str. PEST]
	Aedesaegypti_newGene_1500	232.149	354.883	0.0889287	0.644983	normal	--	--	--	--	--	hypothetical protein AND_000081 [Anopheles darlingi]
	Aedesaegypti_newGene_1501	942.329	724.232	0.991608	-0.393758	normal	--	--	Biological Process: chitin metabolic process (GO:0006030);; Molecular Function: hydrolase activity (GO:0016787);;	K01183|8.19107e-19|cqu:CpipJ_CPIJ004733|hypothetical protein (A)	--	predicted protein [Culex quinquefasciatus]
	Aedesaegypti_newGene_1502	1146.01	799.259	0.883868	-0.454336	normal	--	--	Biological Process: chitin metabolic process (GO:0006030);; Molecular Function: hydrolase activity (GO:0016787);;	K01183|1.33588e-19|cqu:CpipJ_CPIJ004733|hypothetical protein (A)	--	predicted protein [Culex quinquefasciatus]
	Aedesaegypti_newGene_1507	2.40226	2.93203	0.973284	0.306312	normal	--	--	--	--	--	AGAP000294-PA-like protein [Anopheles sinensis]
	Aedesaegypti_newGene_151	4.77762	5.25278	--	--	--	--	--	--	--	--	hypothetical protein AaeL_AAEL001253 [Aedes aegypti]
	Aedesaegypti_newGene_1513	11.1985	19.4905	0.671436	0.860366	normal	--	--	--	--	--	--
	Aedesaegypti_newGene_1518	2.89884	0.93741	--	--	--	--	--	--	--	--	--
	Aedesaegypti_newGene_1519	0.205293	3.64328	0.0119761	3.3484	normal	--	--	--	--	--	hypothetical protein AaeL_AAEL010622 [Aedes aegypti]
	Aedesaegypti_newGene_152	6.0021	4.51869	0.949756	-0.369114	normal	--	--	--	--	--	--
	Aedesaegypti_newGene_1520	3.92154	5.89627	0.95515	0.580799	normal	--	--	Molecular Function: structural constituent of cuticle (GO:0042302);;	--	Endocuticle structural glycoprotein SgAbd-2 OS=Schistocerca gregaria (Desert locust) PE=1 SV=1	conserved hypothetical protein [Culex quinquefasciatus]
	Aedesaegypti_newGene_1524	2.29796	2.26776	0.983116	0.0164516	normal	--	--	Molecular Function: metal ion binding (GO:0046872);;	K18405|9.76382e-104|cqu:CpipJ_CPIJ015175|hypothetical protein (A)	--	predicted protein [Culex quinquefasciatus]
	Aedesaegypti_newGene_1526	4.1155	4.21204	0.97949	0.0605531	normal	--	--	Biological Process: dorsal closure (GO:0007391);; Molecular Function: myosin phosphatase activity (GO:0017018);; Molecular Function: myosin binding (GO:0017022);; Cellular Component: myosin phosphatase complex (GO:0017023);; Biological Process: germline ring canal formation (GO:0030725);; Biological Process: imaginal disc-derived wing hair organization (GO:0035317);; Cellular Component: apical ju…	K06270|1.81082e-47|cqu:CpipJ_CPIJ006925|hypothetical protein (A)	--	conserved hypothetical protein [Culex quinquefasciatus]
	Aedesaegypti_newGene_1527	3.66381	3.30666	0.986207	-0.0837679	normal	--	--	Molecular Function: diacylglycerol binding (GO:0019992);; Biological Process: intracellular signal transduction (GO:0035556);; Molecular Function: metal ion binding (GO:0046872);;	--	Differentially expressed in FDCP 8 homolog GN=CG11534 OS=Drosophila melanogaster (Fruit fly) PE=1 SV=1	conserved hypothetical protein [Culex quinquefasciatus]
	Aedesaegypti_newGene_1529	3.65404	3.66841	0.979867	0.0402662	normal	[R]	General function prediction only	Molecular Function: nucleic acid binding (GO:0003676);; Molecular Function: metal ion binding (GO:0046872);;	--	Krueppel homolog 1 GN=Kr-h1 OS=Drosophila melanogaster (Fruit fly) PE=2 SV=2	CTCF-like protein [Aedes aegypti]
	Aedesaegypti_newGene_153	35.7818	33.413	0.98304	0.2509	normal	--	--	--	--	--	--
	Aedesaegypti_newGene_1534	1.97218	1.5582	0.978091	-0.318279	normal	[R]	General function prediction only	Molecular Function: binding (GO:0005488);;	K09228|2.22312e-63|aag:AaeL_AAEL007981|hypothetical protein (A)	Protein suppressor of hairy wing GN=su(Hw) OS=Drosophila ananassae (Fruit fly) PE=2 SV=1	hypothetical protein AaeL_AAEL007981 [Aedes aegypti]
	Aedesaegypti_newGene_1535	1.45238	1.89555	0.984196	0.338262	normal	--	--	Molecular Function: nucleic acid binding (GO:0003676);; Molecular Function: metal ion binding (GO:0046872);;	K09228|1.72087e-38|aag:AaeL_AAEL005074|hypothetical protein (A)	Protein suppressor of hairy wing GN=su(Hw) OS=Drosophila melanogaster (Fruit fly) PE=1 SV=2	hypothetical protein AaeL_AAEL005074 [Aedes aegypti]
	Aedesaegypti_newGene_1540	1.76984	3.57816	0.924107	0.955847	normal	--	--	--	--	--	--
	Aedesaegypti_newGene_1543	0.815759	1.13302	0.979015	0.486111	normal	--	--	Molecular Function: zinc ion binding (GO:0008270);;	K18932|6.73794e-132|cqu:CpipJ_CPIJ009391|hypothetical protein; K18932 palmitoyltransferase [EC:2.3.1.225] (A)	--	conserved hypothetical protein [Culex quinquefasciatus]
	Aedesaegypti_newGene_1544	5.52569	4.73642	0.984958	-0.0619272	normal	--	--	Molecular Function: zinc ion binding (GO:0008270);; Molecular Function: 2-alkenal reductase [NAD(P)] activity (GO:0032440);; Biological Process: oxidation-reduction process (GO:0055114);;	K18932|2.39096e-89|cqu:CpipJ_CPIJ009391|hypothetical protein; K18932 palmitoyltransferase [EC:2.3.1.225] (A)	Putative ZDHHC-type palmitoyltransferase 1 GN=DDB_G0276997 OS=Dictyostelium discoideum (Slime mold) PE=3 SV=3	AGAP000567-PA [Anopheles gambiae str. PEST]
	Aedesaegypti_newGene_1549	46.796	51.3909	0.970237	0.246073	normal	--	--	--	--	--	--
	Aedesaegypti_newGene_1550	2.36389	12.7463	1.39491e-05	2.47805	up	--	--	--	--	--	hypothetical protein AaeL_AAEL011771 [Aedes aegypti]
	Aedesaegypti_newGene_1552	3.12929	2.25238	0.980164	-0.39946	normal	--	--	--	--	--	--
	Aedesaegypti_newGene_1553	15.6836	17.3824	0.976159	0.178613	normal	--	--	Molecular Function: aspartic-type endopeptidase activity (GO:0004190);; Biological Process: proteolysis (GO:0006508);;	K11885|3.64277e-166|tca:658280|protein DDI1 homolog 2; K11885 DNA damage-inducible protein 1 (A)	Protein DDI1 homolog GN=ddi1 OS=Dictyostelium discoideum (Slime mold) PE=3 SV=1	AAEL017147-PB [Aedes aegypti]
	Aedesaegypti_newGene_1554	0	2.77873	--	--	--	--	--	--	--	--	--
	Aedesaegypti_newGene_1555	3.27566	2.85209	0.985753	-0.1909	normal	--	--	--	--	--	hypothetical protein AaeL_AAEL003745 [Aedes aegypti]
	Aedesaegypti_newGene_1569	2.05487	0	--	--	--	--	--	--	--	--	--
	Aedesaegypti_newGene_1578	0.870332	1.75864	0.924107	0.955847	normal	--	--	--	K17585|3.35171e-20|aga:AgaP_AGAP006812|AGAP006812-PA; K17585 phosphatase and actin regulator 4 (A)	--	AGAP006812-PA-like protein [Anopheles sinensis]
	Aedesaegypti_newGene_1579	4.55391	7.49169	0.941572	0.771916	normal	--	--	--	--	--	--
	Aedesaegypti_newGene_1583	8.21729	0.590546	3.99487e-06	-3.65848	down	--	--	--	--	--	--
	Aedesaegypti_newGene_1586	9.19628	6.04033	0.853387	-0.58424	normal	--	--	--	--	--	--
	Aedesaegypti_newGene_1587	0.934531	1.51476	0.965067	0.668976	normal	--	--	Cellular Component: nucleus (GO:0005634);; Cellular Component: plasma membrane (GO:0005886);; Biological Process: border follicle cell migration (GO:0007298);; Biological Process: imaginal disc development (GO:0007444);;	--	--	conserved hypothetical protein [Culex quinquefasciatus]
	Aedesaegypti_newGene_1588	20.2321	21.8684	0.988492	0.0913759	normal	--	--	Molecular Function: RNA binding (GO:0003723);;	K14944|2.79041e-23|cqu:CpipJ_CPIJ009718|hypothetical protein (A)	--	hypothetical protein CpipJ_CPIJ009718 [Culex quinquefasciatus]
	Aedesaegypti_newGene_1591	1.19661	5.90717	0.375063	2.19048	normal	--	--	--	--	--	--
	Aedesaegypti_newGene_1596	1.99823	1.6715	0.982992	-0.185547	normal	--	--	Molecular Function: aspartic-type endopeptidase activity (GO:0004190);; Cellular Component: integral component of membrane (GO:0016021);;	K04505|1.62113e-42|aga:AgaP_AGAP002957|AGAP002957-PA; K04505 presenilin 1 [EC:3.4.23.-] (A)	Presenilin homolog GN=Psn OS=Drosophila melanogaster (Fruit fly) PE=1 SV=2	AGAP002957-PA [Anopheles gambiae str. PEST]
	Aedesaegypti_newGene_1597	2.13248	0.68923	--	--	--	--	--	--	--	--	--
	Aedesaegypti_newGene_1598	0.320116	1.25433	--	--	--	--	--	--	--	--	conserved hypothetical protein [Culex quinquefasciatus]
	Aedesaegypti_newGene_1599	7.28557	5.04977	0.977622	-0.42036	normal	--	--	--	--	--	--
	Aedesaegypti_newGene_16	11.8578	11.6561	0.983699	0.00112513	normal	--	--	Molecular Function: DNA binding (GO:0003677);; Cellular Component: nucleus (GO:0005634);;	--	--	conserved hypothetical protein [Culex quinquefasciatus]
	Aedesaegypti_newGene_1602	3.54405	3.61352	0.979575	0.0525634	normal	[R]	General function prediction only	Molecular Function: nucleic acid binding (GO:0003676);; Molecular Function: ATP binding (GO:0005524);; Molecular Function: ATP-dependent helicase activity (GO:0008026);;	K18663|0|cqu:CpipJ_CPIJ006748|activating signal cointegrator 1 complex subunit 3; K18663 activating signal cointegrator complex subunit 3 [EC:3.6.4.12] (A)	Activating signal cointegrator 1 complex subunit 3 GN=ascc3 OS=Dictyostelium discoideum (Slime mold) PE=3 SV=1	activating signal cointegrator 1 complex subunit 3 [Culex quinquefasciatus]
	Aedesaegypti_newGene_1612	4.18408	2.94368	--	--	--	--	--	--	--	--	--
	Aedesaegypti_newGene_1616	1.37463	1.02708	0.982821	-0.432459	normal	--	--	--	--	--	hypothetical protein D910_11686, partial [Dendroctonus ponderosae]
	Aedesaegypti_newGene_1618	1.33588	1.82533	0.979069	0.457189	normal	--	--	--	--	--	--
	Aedesaegypti_newGene_1623	5.28504	27.7276	0	2.41134	up	[V]	Defense mechanisms	Molecular Function: ATP binding (GO:0005524);; Biological Process: ATP catabolic process (GO:0006200);; Cellular Component: integral component of membrane (GO:0016021);; Molecular Function: ATPase activity, coupled to transmembrane movement of substances (GO:0042626);; Biological Process: transmembrane transport (GO:0055085);;	--	Probable multidrug resistance-associated protein lethal(2)03659 GN=l(2)03659 OS=Drosophila melanogaster (Fruit fly) PE=2 SV=3	multidrug resistance protein 1 (atp-binding cassette C1) [Aedes aegypti]
	Aedesaegypti_newGene_1624	2.23044	1.62342	0.963033	-0.431078	normal	--	--	--	--	--	AGAP006579-PA-like protein [Anopheles sinensis]
	Aedesaegypti_newGene_1625	603.713	591.975	0.994313	0.0524827	normal	--	--	--	--	Cysteine-rich venom protein 6 (Precursor) OS=Pimpla hypochondriaca (Parasitoid wasp) PE=1 SV=1	cysteine-rich venom protein, putative [Aedes aegypti]
	Aedesaegypti_newGene_163	5.31975	3.68696	0.977744	-0.399211	normal	--	--	--	--	--	--
	Aedesaegypti_newGene_1631	6.4484	4.78923	0.935128	-0.394243	normal	--	--	--	--	--	--
	Aedesaegypti_newGene_1632	42.44	53.6591	0.935184	0.373934	normal	--	--	--	--	--	--
	Aedesaegypti_newGene_164	1.85829	1.75471	--	--	--	--	--	--	--	--	--
	Aedesaegypti_newGene_1646	4.93469	1.20405	2.85036e-10	-1.99229	down	[O]	Posttranslational modification, protein turnover, chaperones	Molecular Function: ATP binding (GO:0005524);; Biological Process: response to stress (GO:0006950);;	K03283|0|cqu:CpipJ_CPIJ011082|heat shock protein 70 B2; K03283 heat shock 70kDa protein 1/8 (A)	Heat shock protein 70 A1 GN=HSP70A1 OS=Anopheles albimanus (New world malaria mosquito) PE=3 SV=1	heat shock 70 Cb [Aedes aegypti]
	Aedesaegypti_newGene_1647	2.30339	2.14603	0.98143	-0.0614292	normal	--	--	--	--	--	hypothetical protein ZHAS_00015905 [Anopheles sinensis]
	Aedesaegypti_newGene_1648	3.75106	1.91253	0.271027	-0.922103	normal	[O]	Posttranslational modification, protein turnover, chaperones	Molecular Function: ATP binding (GO:0005524);; Biological Process: response to stress (GO:0006950);;	K03283|0|cqu:CpipJ_CPIJ011082|heat shock protein 70 B2; K03283 heat shock 70kDa protein 1/8 (A)	Heat shock protein 70 A1 GN=HSP70A1 OS=Anopheles albimanus (New world malaria mosquito) PE=3 SV=1	heat shock 70 Cb [Aedes aegypti]
	Aedesaegypti_newGene_1658	101.102	70.4463	0.937433	-0.355059	normal	--	--	--	--	--	huntingtin-interacting protein HYPK [Aedes aegypti]
	Aedesaegypti_newGene_1660	1.66972	1.50346	0.984688	-0.0578696	normal	--	--	--	--	--	hypothetical protein AaeL_AAEL003342 [Aedes aegypti]
	Aedesaegypti_newGene_1661	1.65623	4.73005	0.012967	1.53207	normal	[V]	Defense mechanisms	Molecular Function: ATP binding (GO:0005524);; Molecular Function: drug transmembrane transporter activity (GO:0015238);; Cellular Component: integral component of membrane (GO:0016021);; Molecular Function: ATPase activity, coupled to transmembrane movement of substances (GO:0042626);; Biological Process: transmembrane transport (GO:0055085);;	--	Probable multidrug resistance-associated protein lethal(2)03659 GN=l(2)03659 OS=Drosophila melanogaster (Fruit fly) PE=2 SV=3	conserved hypothetical protein [Culex quinquefasciatus]
	Aedesaegypti_newGene_1663	23.2507	19.6707	0.978327	-0.21383	normal	--	--	Molecular Function: nucleotide binding (GO:0000166);; Biological Process: mRNA splicing, via spliceosome (GO:0000398);; Molecular Function: mRNA binding (GO:0003729);; Cellular Component: transcription factor TFIID complex (GO:0005669);; Biological Process: transcription initiation from RNA polymerase II promoter (GO:0006367);; Molecular Function: zinc ion binding (GO:0008270);; Biological Proces…	K13098|1.38416e-50|aga:AgaP_AGAP001645|AGAP001645-PA; K13098 RNA-binding protein FUS (A)	RNA-binding protein cabeza GN=caz OS=Drosophila melanogaster (Fruit fly) PE=2 SV=2	AGAP001645-PA [Anopheles gambiae str. PEST]
	Aedesaegypti_newGene_1676	5.55603	2.02136	0.761905	-1.30789	normal	--	--	--	--	--	--
	Aedesaegypti_newGene_1679	15.3523	17.2421	0.972327	0.200877	normal	--	--	--	--	--	--
	Aedesaegypti_newGene_1680	93.3551	101.124	0.99318	0.146147	normal	--	--	Cellular Component: mitochondrial outer membrane translocase complex (GO:0005742);; Biological Process: intracellular protein transport (GO:0006886);; Molecular Function: P-P-bond-hydrolysis-driven protein transmembrane transporter activity (GO:0015450);;	K17769|1.36587e-26|cqu:CpipJ_CPIJ006912|maggie; K17769 mitochondrial import receptor subunit TOM22 (A)	--	hypothetical protein AND_007944 [Anopheles darlingi]
	Aedesaegypti_newGene_1683	0.470734	1.11138	0.881926	1.26576	normal	--	--	--	--	--	--
	Aedesaegypti_newGene_1691	1.84346	2.16642	0.980628	0.247923	normal	[I]	Lipid transport and metabolism	Molecular Function: iron ion binding (GO:0005506);; Biological Process: fatty acid biosynthetic process (GO:0006633);; Cellular Component: integral component of membrane (GO:0016021);; Molecular Function: oxidoreductase activity (GO:0016491);; Biological Process: oxidation-reduction process (GO:0055114);;	K00227|3.96151e-161|cqu:CpipJ_CPIJ009044|hypothetical protein (A)	Putative methylsterol monooxygenase DDB_G0269788 GN=DDB_G0269788 OS=Dictyostelium discoideum (Slime mold) PE=3 SV=1	conserved hypothetical protein [Culex quinquefasciatus]
	Aedesaegypti_newGene_1694	7.97008	3.80273	0.904095	-1.04966	normal	--	--	--	--	--	--
	Aedesaegypti_newGene_1695	236.374	188.571	0.977193	-0.220688	normal	--	--	Molecular Function: sequence-specific DNA binding transcription factor activity (GO:0003700);; Biological Process: regulation of transcription, DNA-templated (GO:0006355);; Molecular Function: sequence-specific DNA binding (GO:0043565);;	--	--	activating transcription factor [Aedes aegypti]
	Aedesaegypti_newGene_1699	2.31949	1.67578	0.972218	-0.449687	normal	--	--	--	--	--	--
	Aedesaegypti_newGene_17	15.3321	11.1442	0.97784	0.111033	normal	--	--	--	--	--	conserved hypothetical protein [Culex quinquefasciatus]
	Aedesaegypti_newGene_1708	19.7722	20.3554	0.98676	0.074987	normal	--	--	--	--	--	hypothetical protein AaeL_AAEL001015 [Aedes aegypti]
	Aedesaegypti_newGene_171	0.884807	1.31321	--	--	--	--	--	Molecular Function: nucleic acid binding (GO:0003676);; Molecular Function: sequence-specific DNA binding transcription factor activity (GO:0003700);; Cellular Component: nucleus (GO:0005634);; Biological Process: regulation of transcription from RNA polymerase II promoter (GO:0006357);; Biological Process: periodic partitioning (GO:0007365);; Biological Process: eye-antennal disc morphogenesis (…	K09227|9.68155e-39|aga:AgaP_AGAP001291|AGAP001291-PA; K09227 zinc finger protein ZIC, invertebrate (A)	Pair-rule protein odd-paired GN=opa OS=Drosophila melanogaster (Fruit fly) PE=2 SV=2	AGAP001291-PA [Anopheles gambiae str. PEST]
	Aedesaegypti_newGene_1713	1.12452	7.40788	0.000313507	2.68278	up	--	--	--	--	--	predicted protein [Culex quinquefasciatus]
	Aedesaegypti_newGene_1716	0.807859	1.22794	--	--	--	--	--	--	--	--	--
	Aedesaegypti_newGene_1718	7.68934	10.682	0.848357	0.502446	normal	--	--	Molecular Function: binding (GO:0005488);;	--	--	conserved hypothetical protein [Culex quinquefasciatus]
	Aedesaegypti_newGene_172	27.0277	80.0151	2.5594e-12	1.60521	up	--	--	--	--	--	hypothetical protein AND_004925 [Anopheles darlingi]
	Aedesaegypti_newGene_1728	1.36767	1.5101	0.982925	0.136775	normal	--	--	--	--	--	--
	Aedesaegypti_newGene_1735	20.5417	17.6428	0.975854	-0.181797	normal	--	--	--	--	--	--
	Aedesaegypti_newGene_1736	12.1862	18.1326	0.69814	0.535026	normal	--	--	--	--	MAP kinase-activating death domain protein GN=aex-3 OS=Caenorhabditis elegans PE=1 SV=1	CRAG protein [Culex quinquefasciatus]
	Aedesaegypti_newGene_174	48.2857	45.8678	0.979696	0.0413866	normal	--	--	--	--	--	--
	Aedesaegypti_newGene_1747	0.717057	1.0349	0.963718	0.576285	normal	--	--	--	--	--	conserved hypothetical protein [Culex quinquefasciatus]
	Aedesaegypti_newGene_1748	2.74477	3.2105	0.969442	0.268444	normal	--	--	Molecular Function: metal ion binding (GO:0046872);;	--	--	conserved hypothetical protein [Culex quinquefasciatus]
	Aedesaegypti_newGene_1749	3.25912	2.48796	0.971094	-0.328647	normal	--	--	--	--	--	conserved hypothetical protein [Culex quinquefasciatus]
	Aedesaegypti_newGene_1750	8.29921	3.24349	0.681199	-1.23899	normal	--	--	--	--	--	AGAP006184-PA-like protein [Anopheles sinensis]
	Aedesaegypti_newGene_1766	4.55997	1.4028	0.466787	-1.57143	normal	--	--	Molecular Function: carboxylic ester hydrolase activity (GO:0004091);; Molecular Function: retinyl-palmitate esterase activity (GO:0050253);; Molecular Function: methyl indole-3-acetate esterase activity (GO:0080030);; Molecular Function: methyl salicylate esterase activity (GO:0080031);; Molecular Function: methyl jasmonate esterase activity (GO:0080032);;	K13697|3.90911e-43|cqu:CpipJ_CPIJ008856|hypothetical protein; K13697 abhydrolase domain-containing protein 2 (A)	Abhydrolase domain-containing protein 2 GN=Hydr2 OS=Drosophila melanogaster (Fruit fly) PE=1 SV=2	conserved hypothetical protein [Culex quinquefasciatus]
	Aedesaegypti_newGene_1767	6.46332	3.82075	0.966712	-0.676758	normal	--	--	--	--	--	conserved hypothetical protein [Culex quinquefasciatus]
	Aedesaegypti_newGene_1771	1.26521	2.71895	--	--	--	--	--	--	--	--	--
	Aedesaegypti_newGene_1773	3.49475	3.20682	0.985866	-0.0772483	normal	--	--	Molecular Function: DNA binding (GO:0003677);; Cellular Component: nucleus (GO:0005634);; Molecular Function: zinc ion binding (GO:0008270);;	--	--	conserved hypothetical protein [Culex quinquefasciatus]
	Aedesaegypti_newGene_1775	4.29073	4.80698	0.978379	0.190311	normal	[R]	General function prediction only	Molecular Function: binding (GO:0005488);;	--	Protein glass GN=gl OS=Drosophila virilis (Fruit fly) PE=3 SV=1	conserved hypothetical protein [Culex quinquefasciatus]
	Aedesaegypti_newGene_1776	0.170184	0.93294	0.0147146	2.34147	normal	--	--	--	--	Copia protease GN=GIP OS=Drosophila melanogaster (Fruit fly) PE=1 SV=3	gag polyprotein [Anopheles gambiae]
	Aedesaegypti_newGene_1777	2.16211	1.12443	0.920695	-0.92847	normal	--	--	--	--	--	--
	Aedesaegypti_newGene_1781	10.7553	9.91737	0.980814	-0.0489297	normal	--	--	Biological Process: nuclear-transcribed mRNA catabolic process, nonsense-mediated decay (GO:0000184);; Cellular Component: cytoplasmic mRNA processing body (GO:0000932);; Molecular Function: cysteine-type endopeptidase activity (GO:0004197);; Molecular Function: protein binding (GO:0005515);; Biological Process: cleavage of lamin involved in execution phase of apoptosis (GO:0006922);; Biological …	K04489|1.95561e-59|cqu:CpipJ_CPIJ000671|caspase; K04489 caspase invertebrate, apoptosis-related cysteine protease [EC:3.4.22.-] (A)	Caspase-1 subunit p13 (Precursor) GN=Dcp-1 OS=Drosophila melanogaster (Fruit fly) PE=1 SV=1	caspase [Culex quinquefasciatus]
	Aedesaegypti_newGene_1787	0.44038	1.61471	0.706622	1.78483	normal	--	--	--	--	--	--
	Aedesaegypti_newGene_179	1.0999	0.815441	--	--	--	--	--	--	--	--	PREDICTED: putative nuclease HARBI1 [Acyrthosiphon pisum]
	Aedesaegypti_newGene_1794	3.6136	0.977231	0.302364	-1.74191	normal	--	--	--	--	--	hypothetical protein AaeL_AAEL009065 [Aedes aegypti]
	Aedesaegypti_newGene_1795	2.16863	17.4907	0	3.04432	up	--	--	--	--	--	--
	Aedesaegypti_newGene_1798	1.53366	2.92127	--	--	--	--	--	--	--	--	pol-like protein [Anopheles gambiae]
	Aedesaegypti_newGene_1800	6.26062	4.16341	0.976773	-0.532255	normal	--	--	--	--	--	--
	Aedesaegypti_newGene_1808	0.714876	3.13866	0.00519605	2.13406	up	--	--	--	--	--	--
	Aedesaegypti_newGene_1816	1.88433	2.39519	0.965529	0.34494	normal	--	--	--	--	--	--
	Aedesaegypti_newGene_1819	2.80738	2.72022	0.982938	0.0164737	normal	--	--	--	--	--	--
	Aedesaegypti_newGene_1820	5.38433	5.75169	0.981117	0.121819	normal	[O]	Posttranslational modification, protein turnover, chaperones	Molecular Function: ATP binding (GO:0005524);;	--	Heat shock 70 kDa protein cognate 4 OS=Manduca sexta (Tobacco hawkmoth) PE=2 SV=1	FAM116B [Culex quinquefasciatus]
	Aedesaegypti_newGene_1821	11.7359	17.0726	0.552119	0.560065	normal	--	--	Molecular Function: DNA binding (GO:0003677);; Cellular Component: nucleus (GO:0005634);; Biological Process: regulation of transcription, DNA-templated (GO:0006355);; Molecular Function: protein dimerization activity (GO:0046983);;	K04378|2.18271e-08|dgr:Dgri_GH20989|GH20989 gene product from transcript GH20989-RA; K04378 serum response factor (A)	Serum response factor homolog GN=bs OS=Drosophila melanogaster (Fruit fly) PE=1 SV=2	hypothetical protein AND_008362 [Anopheles darlingi]
	Aedesaegypti_newGene_1823	3.32742	3.03434	0.985545	-0.0715208	normal	--	--	Molecular Function: signal transducer activity (GO:0004871);;	--	--	PREDICTED: coiled-coil domain-containing protein 186 [Musca domestica]
	Aedesaegypti_newGene_1825	0.89033	1.33053	--	--	--	--	--	--	--	--	--
	Aedesaegypti_newGene_1830	5.68757	5.20167	0.982735	-0.0909505	normal	--	--	Biological Process: defense response to Gram-negative bacterium (GO:0050829);;	--	Protein sickie GN=sick OS=Drosophila melanogaster (Fruit fly) PE=1 SV=3	conserved hypothetical protein [Culex quinquefasciatus]
	Aedesaegypti_newGene_1832	0.495365	0.875873	--	--	--	--	--	--	--	--	PREDICTED: uncharacterized protein LOC100573775 [Acyrthosiphon pisum]
	Aedesaegypti_newGene_1835	19.8098	4.81242	1.94614e-10	-1.99208	down	--	--	--	--	--	--
	Aedesaegypti_newGene_1847	2.38747	1.72107	0.945837	-0.440235	normal	--	--	--	--	--	GA14668 [Drosophila pseudoobscura pseudoobscura]
	Aedesaegypti_newGene_1851	0	30.5305	0.000344534	4.49754	up	--	--	--	--	--	AGAP006008-PA [Anopheles gambiae str. PEST]
	Aedesaegypti_newGene_1855	1.36103	1.25789	0.985243	-0.0664493	normal	--	--	--	--	Transcription factor grauzone GN=grau OS=Drosophila melanogaster (Fruit fly) PE=1 SV=1	hypothetical protein AaeL_AAEL013552 [Aedes aegypti]
	Aedesaegypti_newGene_1857	11.2511	10.3391	0.979234	-0.0676179	normal	--	--	Molecular Function: protein serine/threonine kinase activity (GO:0004674);; Molecular Function: small GTPase regulator activity (GO:0005083);; Molecular Function: ATP binding (GO:0005524);; Biological Process: protein phosphorylation (GO:0006468);;	K04413|2.80611e-18|api:100569302|misshapen-like kinase 1 (A)	Serine/threonine-protein kinase mig-15 GN=mig-15 OS=Caenorhabditis elegans PE=2 SV=3	PREDICTED: misshapen-like kinase 1 [Acyrthosiphon pisum]
	Aedesaegypti_newGene_1859	2.11004	3.58875	--	--	--	--	--	--	--	--	--
	Aedesaegypti_newGene_1860	3.37948	3.63263	0.978737	0.131973	normal	--	--	Biological Process: embryonic development via the syncytial blastoderm (GO:0001700);; Biological Process: instar larval or pupal development (GO:0002165);; Molecular Function: protein binding (GO:0005515);; Biological Process: cytoskeleton organization (GO:0007010);; Biological Process: microtubule-based process (GO:0007017);; Biological Process: nervous system development (GO:0007399);; Biologic…	K02085|0|cqu:CpipJ_CPIJ018864|adenomatous polyposis coli (A)	--	adenomatous polyposis coli [Culex quinquefasciatus]
	Aedesaegypti_newGene_1863	1.62166	0.794405	0.958997	-0.903513	normal	--	--	--	--	--	AGAP000032-PA-like protein [Anopheles sinensis]
	Aedesaegypti_newGene_1864	13.7934	12.216	0.978076	-0.145828	normal	--	--	--	--	--	hypothetical protein CpipJ_CPIJ017319 [Culex quinquefasciatus]
	Aedesaegypti_newGene_1867	1.49451	1.89852	0.976737	0.351117	normal	--	--	--	K08864|2.63603e-07|tca:655717|serine/threonine-protein kinase tousled-like 2; K08864 tousled-like kinase [EC:2.7.11.1] (A)	--	hypothetical protein EAG_13155 [Camponotus floridanus]
	Aedesaegypti_newGene_187	2.25253	2.60214	0.972666	0.232618	normal	--	--	--	--	--	--
	Aedesaegypti_newGene_1874	6.79525	8.16858	0.975248	0.279815	normal	--	--	--	--	--	--
	Aedesaegypti_newGene_1877	4.6535	0.0262124	1.42316e-08	-5.30765	down	--	--	--	--	--	--
	Aedesaegypti_newGene_1884	9.01625	5.54826	0.741009	-0.720432	normal	--	--	Molecular Function: sequence-specific DNA binding transcription factor activity (GO:0003700);; Molecular Function: signal transducer activity (GO:0004871);; Molecular Function: calcium ion binding (GO:0005509);; Cellular Component: nucleus (GO:0005634);; Biological Process: regulation of transcription, DNA-templated (GO:0006355);; Biological Process: signal transduction (GO:0007165);;	K11224|1.10219e-19|aag:AaeL_AAEL013264|hypothetical protein (A)	--	hypothetical protein AaeL_AAEL013264 [Aedes aegypti]
	Aedesaegypti_newGene_1887	7.67981	6.13697	0.975658	-0.240585	normal	--	--	--	--	--	--
	Aedesaegypti_newGene_1888	0.769032	1.24316	--	--	--	--	--	--	--	--	--
	Aedesaegypti_newGene_1893	2.26193	2.87792	0.973917	0.268362	normal	--	--	--	--	--	--
	Aedesaegypti_newGene_1895	8.41884	4.25643	0.441026	-0.962375	normal	--	--	--	K12604|3.42789e-14|cmk:103189438|CCR4-NOT transcription complex subunit 1; K12604 CCR4-NOT transcription complex subunit 1 (A)	--	ccr4-not transcription complex [Anopheles sinensis]
	Aedesaegypti_newGene_1896	4.37181	3.87718	0.978316	-0.12765	normal	--	--	--	--	--	AGAP000697-PB [Anopheles gambiae str. PEST]
	Aedesaegypti_newGene_1898	1.00943	1.00806	0.985835	0.0160253	normal	--	--	--	--	--	--
	Aedesaegypti_newGene_1899	2.63954	2.13586	0.984698	-0.30663	normal	--	--	--	--	--	--
	Aedesaegypti_newGene_1902	5.36323	4.69191	0.977257	-0.137231	normal	--	--	--	K15168|4.55859e-18|nvi:100122146|mediator of RNA polymerase II transcription subunit 25; K15168 mediator of RNA polymerase II transcription subunit 25 (A)	Mediator of RNA polymerase II transcription subunit 25 GN=MED25 OS=Drosophila melanogaster (Fruit fly) PE=2 SV=1	Mediator of RNA polymerase II transcription subunit 25 [Camponotus floridanus]
	Aedesaegypti_newGene_1909	1.45522	1.22005	0.978248	-0.22455	normal	--	--	Molecular Function: nucleic acid binding (GO:0003676);; Molecular Function: metal ion binding (GO:0046872);;	--	--	conserved hypothetical protein [Culex quinquefasciatus]
	Aedesaegypti_newGene_191	1.57408	1.27092	--	--	--	--	--	--	--	--	conserved hypothetical protein [Culex quinquefasciatus]
	Aedesaegypti_newGene_1915	3.7503	3.68467	0.982205	-0.0278672	normal	--	--	Cellular Component: nucleoplasm (GO:0005654);; Biological Process: regulation of protein stability (GO:0031647);; Molecular Function: SAM domain binding (GO:0032093);; Biological Process: positive regulation of protein ubiquitination involved in ubiquitin-dependent protein catabolic process (GO:2000060);;	K10272|4.29804e-68|aag:AaeL_AAEL013568|hypothetical protein; K10272 F-box and leucine-rich repeat protein 6 (A)	--	hypothetical protein AaeL_AAEL013568 [Aedes aegypti]
	Aedesaegypti_newGene_1917	14.1189	12.8001	0.98552	-0.109248	normal	--	--	--	--	--	ankyrin repeat domain-containing protein 44 [Culex quinquefasciatus]
	Aedesaegypti_newGene_1926	1.24967	2.73153	0.946556	1.11722	normal	--	--	--	--	--	--
	Aedesaegypti_newGene_1927	2.75189	2.24978	0.978213	-0.263777	normal	--	--	--	--	--	AAEL017401-PA, partial [Aedes aegypti]
	Aedesaegypti_newGene_1928	0.741679	0.22758	--	--	--	--	--	--	--	--	--
	Aedesaegypti_newGene_193	0	3.62818	0.0012386	4.35986	up	--	--	--	--	--	--
	Aedesaegypti_newGene_1930	0.844572	1.20586	0.975823	0.502133	normal	--	--	Molecular Function: netrin receptor activity involved in chemorepulsion (GO:0005043);; Biological Process: signal transduction (GO:0007165);; Biological Process: salivary gland boundary specification (GO:0007432);; Biological Process: motor neuron axon guidance (GO:0008045);; Biological Process: glial cell migration (GO:0008347);;	K07521|1.67764e-39|aga:AgaP_AGAP009061|AGAP009061-PA; K07521 netrin receptor unc-5 (A)	Netrin receptor unc-5 (Precursor) GN=unc-5 OS=Drosophila melanogaster (Fruit fly) PE=1 SV=1	hypothetical protein AND_000278 [Anopheles darlingi]
	Aedesaegypti_newGene_1934	3.21531	3.42731	0.983546	0.153917	normal	--	--	Molecular Function: nucleic acid binding (GO:0003676);; Molecular Function: zinc ion binding (GO:0008270);;	--	--	AGAP004274-PA [Anopheles gambiae str. PEST]
	Aedesaegypti_newGene_1938	23.9149	18.5789	0.931933	-0.342421	normal	[R]	General function prediction only	Cellular Component: ubiquitin ligase complex (GO:0000151);; Molecular Function: ubiquitin-protein transferase activity (GO:0004842);; Biological Process: protein ubiquitination (GO:0016567);;	--	Lissencephaly-1 homolog {ECO:0000255|HAMAP-Rule:MF_03141} GN=lis1 OS=Dictyostelium discoideum (Slime mold) PE=1 SV=1	predicted protein [Culex quinquefasciatus]
	Aedesaegypti_newGene_1947	2.69446	3.14791	0.961346	0.325885	normal	--	--	--	K09113|6.74145e-49|aga:AgaP_AGAP009801|AGAP009801-PA (A)	Protein WBSCR14 homolog GN=mml-1 OS=Caenorhabditis elegans PE=1 SV=2	AGAP009801-PA [Anopheles gambiae str. PEST]
	Aedesaegypti_newGene_195	17.7594	26.8345	0.32471	0.581752	normal	--	--	--	--	--	hypothetical protein AND_003252 [Anopheles darlingi]
	Aedesaegypti_newGene_1967	1.19305	1.83397	0.95407	0.68437	normal	[R]	General function prediction only	Cellular Component: kinetochore (GO:0000776);; Cellular Component: anaphase-promoting complex (GO:0005680);; Cellular Component: centrosome (GO:0005813);; Cellular Component: spindle (GO:0005819);; Biological Process: phagocytosis (GO:0006909);; Biological Process: regulation of exit from mitosis (GO:0007096);; Biological Process: female meiosis I (GO:0007144);; Biological Process: female meiosis…	K03363|0|aag:AaeL_AAEL014025|cell division cycle 20 (cdc20) (fizzy); K03363 cell division cycle 20, cofactor of APC complex (A)	Anaphase-promoting complex subunit cdc20 GN=cdc20 OS=Dictyostelium discoideum (Slime mold) PE=1 SV=1	cell division cycle 20 (cdc20) (fizzy) [Aedes aegypti]
	Aedesaegypti_newGene_1969	3.20652	4.01101	0.960962	0.330092	normal	--	--	Biological Process: inter-male aggressive behavior (GO:0002121);; Molecular Function: ARF guanyl-nucleotide exchange factor activity (GO:0005086);; Molecular Function: phospholipid binding (GO:0005543);; Cellular Component: nucleus (GO:0005634);; Cellular Component: trans-Golgi network (GO:0005802);; Biological Process: central nervous system development (GO:0007417);; Biological Process: imagina…	K12495|1.15281e-34|cqu:CpipJ_CPIJ002814|hypothetical protein (A)	--	conserved hypothetical protein [Culex quinquefasciatus]
	Aedesaegypti_newGene_1971	10.7645	4.98403	0.0194691	-1.0652	normal	--	--	--	--	--	unknown unsecreted protein [Papilio xuthus]
	Aedesaegypti_newGene_1990	0.314764	0.911221	0.252277	1.48721	normal	--	--	Molecular Function: ubiquitin thiolesterase activity (GO:0004221);; Biological Process: ubiquitin-dependent protein catabolic process (GO:0006511);; Molecular Function: cysteine-type peptidase activity (GO:0008234);;	K11853|0|aag:AaeL_AAEL011975|ubiquitin specific protease; K11853 ubiquitin carboxyl-terminal hydrolase 34 [EC:3.4.19.12] (A)	--	ubiquitin specific protease [Aedes aegypti]
	Aedesaegypti_newGene_1991	6.72557	11.8826	0.399222	0.83563	normal	--	--	--	--	--	--
	Aedesaegypti_newGene_2	1.87369	0.696308	0.618662	-1.41899	normal	--	--	Biological Process: single-organism cellular process (GO:0044763);;	--	--	conserved hypothetical protein [Culex quinquefasciatus]
	Aedesaegypti_newGene_2001	10.6815	3.73272	1.96437e-05	-1.46505	down	[P]	Inorganic ion transport and metabolism	Molecular Function: hydroxymethylglutaryl-CoA reductase (NADPH) activity (GO:0004420);; Biological Process: coenzyme A metabolic process (GO:0015936);; Cellular Component: integral component of membrane (GO:0016021);; Biological Process: oxidation-reduction process (GO:0055114);;	K07232|1.7437e-21|cqu:CpipJ_CPIJ005346|hypothetical protein (A)	--	conserved hypothetical protein [Culex quinquefasciatus]
	Aedesaegypti_newGene_2006	40.7392	41.6404	0.981482	0.058218	normal	--	--	Biological Process: peroxisome organization (GO:0007031);; Biological Process: spermatocyte division (GO:0048137);;	K13335|8.81554e-59|cqu:CpipJ_CPIJ013683|peroxisomal membrane protein PEX16; K13335 peroxin-16 (A)	--	peroxisomal membrane protein PEX16 [Culex quinquefasciatus]
	Aedesaegypti_newGene_2019	4.67369	3.78425	0.98399	-0.247331	normal	--	--	--	--	--	--
	Aedesaegypti_newGene_2020	7.53426	1.14952	--	--	--	--	--	--	--	--	--
	Aedesaegypti_newGene_2022	60.6239	39.7359	0.801934	-0.516341	normal	--	--	--	K14012|5.39192e-22|cqu:CpipJ_CPIJ006531|NSFL1 cofactor p47; K14012 UBX domain-containing protein 1 (A)	--	potein tyrosine phosphatase SHP1 [Aedes aegypti]
	Aedesaegypti_newGene_2026	0.648549	0.00416676	--	--	--	--	--	--	--	--	conserved hypothetical protein [Culex quinquefasciatus]
	Aedesaegypti_newGene_2030	1.07452	1.64058	0.978593	0.601674	normal	--	--	--	--	--	hypothetical protein ZHAS_00017361 [Anopheles sinensis]
	Aedesaegypti_newGene_2031	1.79204	2.55201	--	--	--	--	--	--	--	--	hypothetical protein ZHAS_00017361 [Anopheles sinensis]
	Aedesaegypti_newGene_2037	1.31586	1.57706	0.98304	0.2509	normal	--	--	--	--	--	--
	Aedesaegypti_newGene_2041	5.73551	4.88893	0.974146	-0.202539	normal	--	--	--	--	--	AGAP007888-PA [Anopheles gambiae str. PEST]
	Aedesaegypti_newGene_2042	5.3247	5.4551	0.982644	0.227978	normal	--	--	Cellular Component: nucleus (GO:0005634);; Biological Process: regulation of transcription, DNA-templated (GO:0006355);;	K11644|6.73424e-16|aag:AaeL_AAEL014711|sin3b (A)	--	AAEL014711-PA [Aedes aegypti]
	Aedesaegypti_newGene_2048	1.81495	1.63872	0.982739	-0.0905497	normal	--	--	--	K09206|1.74034e-37|aga:AgaP_AGAP004995|AGAP004995-PA (A)	--	AGAP004995-PA [Anopheles gambiae str. PEST]
	Aedesaegypti_newGene_2049	50.8975	49.6612	0.98513	-0.00851526	normal	--	--	Biological Process: cation transport (GO:0006812);; Molecular Function: cation transmembrane transporter activity (GO:0008324);; Cellular Component: membrane (GO:0016020);; Biological Process: transmembrane transport (GO:0055085);;	--	Putative sideroflexin-1.1 GN=sfxn-1.1 OS=Caenorhabditis elegans PE=3 SV=1	AGAP004519-PB [Anopheles gambiae str. PEST]
	Aedesaegypti_newGene_205	7.64661	11.0369	0.659097	0.55371	normal	--	--	Cellular Component: extracellular region (GO:0005576);; Biological Process: hormone-mediated signaling pathway (GO:0009755);;	--	U8-agatoxin-Ao1a (Precursor) OS=Agelena orientalis (Spider) PE=2 SV=1	AGAP007821-PA [Anopheles gambiae str. PEST]
	Aedesaegypti_newGene_2050	3.1018	1.73859	--	--	--	--	--	Cellular Component: exocyst (GO:0000145);; Biological Process: cytokinesis (GO:0000910);; Cellular Component: annulate lamellae (GO:0005642);; Cellular Component: coated pit (GO:0005905);; Biological Process: border follicle cell migration (GO:0007298);; Biological Process: cellularization (GO:0007349);; Biological Process: negative regulation of gene expression (GO:0010629);; Cellular Component:…	K17637|2.90813e-55|aag:AaeL_AAEL009926|hypothetical protein; K17637 exocyst complex component 2 (A)	Exocyst complex component 2 GN=sec5 OS=Drosophila melanogaster (Fruit fly) PE=2 SV=1	hypothetical protein AaeL_AAEL009926 [Aedes aegypti]
	Aedesaegypti_newGene_2054	1.61097	1.29375	0.96712	-0.267649	normal	--	--	Cellular Component: muscle tendon junction (GO:0005927);; Biological Process: imaginal disc-derived wing morphogenesis (GO:0007476);; Cellular Component: apical plasma membrane (GO:0016324);; Biological Process: establishment of body hair or bristle planar orientation (GO:0048104);;	--	--	conserved hypothetical protein [Culex quinquefasciatus]
	Aedesaegypti_newGene_2059	10.9366	8.19953	0.966969	-0.35383	normal	--	--	--	K10357|9.52034e-13|aag:AaeL_AAEL009357|myosin v; K10357 myosin V (A)	--	myosin v [Aedes aegypti]
	Aedesaegypti_newGene_2061	1.35511	1.04325	0.971094	-0.328647	normal	--	--	--	--	--	--
	Aedesaegypti_newGene_2062	15.3346	15.8949	0.983423	0.0652735	normal	--	--	--	K08821|7.51581e-06|dan:Dana_GF24214|GF24214 gene product from transcript GF24214-RA; K08821 cyclin-dependent kinase 14 [EC:2.7.11.22] (A)	--	PREDICTED: cyclin-dependent kinase 14 isoform X1 [Bactrocera cucurbitae]
	Aedesaegypti_newGene_2063	2.54878	2.41209	0.981535	-0.0636122	normal	--	--	Biological Process: embryonic development via the syncytial blastoderm (GO:0001700);; Molecular Function: protein serine/threonine kinase activity (GO:0004674);; Molecular Function: protein tyrosine kinase activity (GO:0004713);; Molecular Function: ATP binding (GO:0005524);; Cellular Component: cytoplasm (GO:0005737);; Biological Process: protein phosphorylation (GO:0006468);; Biological Process…	--	--	hypothetical protein ZHAS_00012569 [Anopheles sinensis]
	Aedesaegypti_newGene_2066	7.15099	11.3979	0.892945	0.742852	normal	--	--	Molecular Function: folic acid binding (GO:0005542);; Biological Process: transport (GO:0006810);; Molecular Function: reduced folate carrier activity (GO:0008518);; Cellular Component: membrane (GO:0016020);;	K14610|1.46714e-70|cqu:CpipJ_CPIJ004923|hypothetical protein; K14610 solute carrier family 19 (thiamine transporter), member 2/3 (A)	Folate-like transporter 3 GN=folt-3 OS=Caenorhabditis elegans PE=3 SV=3	conserved hypothetical protein [Culex quinquefasciatus]
	Aedesaegypti_newGene_2068	5.64695	4.61479	0.978251	-0.217986	normal	--	--	Molecular Function: protein binding (GO:0005515);; Cellular Component: nucleus (GO:0005634);; Cellular Component: cytoplasm (GO:0005737);; Biological Process: phagocytosis (GO:0006909);; Biological Process: dorsal closure (GO:0007391);; Biological Process: compound eye photoreceptor development (GO:0042051);; Biological Process: gravitaxis (GO:0042332);; Biological Process: positive regulation of…	K17608|2.6109e-22|cqu:CpipJ_CPIJ003086|hypothetical protein (A)	--	conserved hypothetical protein [Culex quinquefasciatus]
	Aedesaegypti_newGene_2069	2.13431	2.38965	0.980041	0.203072	normal	--	--	Molecular Function: translation elongation factor activity (GO:0003746);; Cellular Component: nucleus (GO:0005634);; Biological Process: translational elongation (GO:0006414);; Molecular Function: zinc ion binding (GO:0008270);;	--	--	AGAP013524-PA [Anopheles gambiae str. PEST]
	Aedesaegypti_newGene_2079	19.549	23.8913	0.96578	0.431879	normal	--	--	Biological Process: regulation of alternative mRNA splicing, via spliceosome (GO:0000381);; Molecular Function: nucleic acid binding (GO:0003676);; Molecular Function: ATP-dependent RNA helicase activity (GO:0004004);; Molecular Function: protein serine/threonine kinase activity (GO:0004674);; Molecular Function: ATP binding (GO:0005524);; Cellular Component: U5 snRNP (GO:0005682);; Biological Pr…	K04345|4.73158e-35|dpe:Dper_GL24922|GL24922 gene product from transcript GL24922-RA; K04345 protein kinase A [EC:2.7.11.11] (A)	Putative U5 small nuclear ribonucleoprotein 200 kDa helicase GN=l(3)72Ab OS=Drosophila melanogaster (Fruit fly) PE=2 SV=4	PREDICTED: putative U5 small nuclear ribonucleoprotein 200 kDa helicase [Solenopsis invicta]
	Aedesaegypti_newGene_2084	2.40676	2.04697	0.979667	-0.213102	normal	--	--	--	--	Neurobeachin GN=rg OS=Drosophila melanogaster (Fruit fly) PE=1 SV=3	neurobeachin [Aedes aegypti]
	Aedesaegypti_newGene_2085	4.24605	5.54747	0.978825	0.279699	normal	--	--	--	--	--	--
	Aedesaegypti_newGene_2086	5.00938	5.53121	--	--	--	--	--	Molecular Function: microtubule motor activity (GO:0003777);; Molecular Function: ATP binding (GO:0005524);; Cellular Component: kinesin complex (GO:0005871);; Biological Process: microtubule-based movement (GO:0007018);; Molecular Function: microtubule binding (GO:0008017);;	K11498|8.19926e-13|aag:AaeL_AAEL008890|kinesin heavy chain; K11498 centromeric protein E (A)	--	kinesin heavy chain [Aedes aegypti]
	Aedesaegypti_newGene_2087	7.88775	10.0172	--	--	--	--	--	--	--	--	kinectin, putative [Aedes aegypti]
	Aedesaegypti_newGene_2089	2.72579	3.64907	0.981962	0.431535	normal	--	--	--	--	--	--
	Aedesaegypti_newGene_2091	24.2937	24.4669	0.987556	0.025915	normal	--	--	--	K12805|6.81938e-89|aag:AaeL_AAEL008117|ion channel nompc (A)	--	ion channel nompc [Aedes aegypti]
	Aedesaegypti_newGene_2100	13.6097	8.49016	0.982905	-0.470678	normal	--	--	Cellular Component: integral component of membrane (GO:0016021);;	K06497|3.72458e-57|aga:AgaP_AGAP008527|AGAP008527-PA; K06497 CD63 antigen (A)	--	AGAP008527-PA [Anopheles gambiae str. PEST]
	Aedesaegypti_newGene_2104	100.829	66.0218	0.73764	-0.529057	normal	--	--	--	--	--	hypothetical protein AaeL_AAEL005669 [Aedes aegypti]
	Aedesaegypti_newGene_2117	2.93309	12.3919	9.8134e-05	2.06525	up	--	--	Biological Process: carbohydrate transport (GO:0008643);; Cellular Component: integral component of membrane (GO:0016021);; Molecular Function: substrate-specific transmembrane transporter activity (GO:0022891);; Biological Process: transmembrane transport (GO:0055085);;	--	--	sugar transporter [Aedes aegypti]
	Aedesaegypti_newGene_2120	1.37209	1.12434	0.979805	-0.237469	normal	--	--	Molecular Function: binding (GO:0005488);; Biological Process: DNA metabolic process (GO:0006259);; Biological Process: cellular response to DNA damage stimulus (GO:0006974);; Molecular Function: kinase activity (GO:0016301);; Biological Process: phosphorylation (GO:0016310);; Molecular Function: phosphotransferase activity, alcohol group as acceptor (GO:0016773);; Biological Process: chromosome …	K04728|5.28629e-97|cqu:CpipJ_CPIJ001777|ataxia telangiectasia mutated; K04728 ataxia telangiectasia mutated family protein [EC:2.7.11.1] (A)	--	hypothetical protein AND_007678 [Anopheles darlingi]
	Aedesaegypti_newGene_2132	10.7763	9.90874	0.981727	0.0242917	normal	--	--	--	--	--	--
	Aedesaegypti_newGene_2134	0.739462	1.0626	--	--	--	--	--	Molecular Function: ATP binding (GO:0005524);; Biological Process: ATP catabolic process (GO:0006200);; Cellular Component: integral component of membrane (GO:0016021);; Molecular Function: ATPase activity, coupled to transmembrane movement of substances (GO:0042626);; Biological Process: transmembrane transport (GO:0055085);;	--	--	sulfonylurea receptor/ abc transporter [Aedes aegypti]
	Aedesaegypti_newGene_2138	12.7132	7.18176	0.694285	-0.705078	normal	--	--	--	--	--	hypothetical protein AaeL_AAEL007082 [Aedes aegypti]
	Aedesaegypti_newGene_214	0.630809	3.01003	--	--	--	--	--	--	--	--	--
	Aedesaegypti_newGene_2140	10.1789	11.6201	0.980417	0.230744	normal	--	--	Cellular Component: membrane (GO:0016020);; Biological Process: transmembrane transport (GO:0055085);;	K14429|1.39465e-15|aag:AaeL_AAEL013092|cation chloride cotransporter; K14429 solute carrier family 12 (potassium/chloride transporters), member 9 (A)	--	cation chloride cotransporter [Aedes aegypti]
	Aedesaegypti_newGene_2142	148.676	129.544	0.996677	-0.183647	normal	[O]	Posttranslational modification, protein turnover, chaperones	Molecular Function: ATP binding (GO:0005524);; Cellular Component: mitochondrion (GO:0005739);; Cellular Component: lipid particle (GO:0005811);; Cellular Component: microtubule associated complex (GO:0005875);; Biological Process: protein folding (GO:0006457);; Biological Process: response to heat (GO:0009408);; Molecular Function: ATPase activity (GO:0016887);; Molecular Function: unfolded prot…	K04043|0|cqu:CpipJ_CPIJ004454|hypothetical protein; K04043 molecular chaperone DnaK (A)	Heat shock 70 kDa protein cognate 5 GN=Hsc70-5 OS=Drosophila melanogaster (Fruit fly) PE=1 SV=2	conserved hypothetical protein [Culex quinquefasciatus]
	Aedesaegypti_newGene_2145	4.357	7.83421	0.873858	0.815438	normal	--	--	--	K13164|9.09391e-06|cqu:CpipJ_CPIJ010636|hypothetical protein; K13164 male-specific lethal 2 (A)	--	--
	Aedesaegypti_newGene_2146	3.45124	3.37221	0.984799	0.0942594	normal	--	--	Molecular Function: diacylglycerol kinase activity (GO:0004143);; Biological Process: protein kinase C-activating G-protein coupled receptor signaling pathway (GO:0007205);; Biological Process: phosphorylation (GO:0016310);; Biological Process: intracellular signal transduction (GO:0035556);;	K00901|1.91562e-98|aga:AgaP_AGAP000519|AGAP000519-PA; K00901 diacylglycerol kinase (ATP) [EC:2.7.1.107] (A)	Eye-specific diacylglycerol kinase GN=rdgA OS=Drosophila melanogaster (Fruit fly) PE=2 SV=2	AGAP000519-PA [Anopheles gambiae str. PEST]
	Aedesaegypti_newGene_2151	1.33341	0.269461	0.412083	-2.16147	normal	--	--	--	--	--	--
	Aedesaegypti_newGene_2159	20.1155	15.2089	0.909649	-0.375855	normal	--	--	Molecular Function: ATP binding (GO:0005524);; Biological Process: ATP catabolic process (GO:0006200);; Molecular Function: ATPase activity (GO:0016887);;	K05643|0|aag:AaeL_AAEL012698|ATP-binding cassette sub-family A member 3, putative; K05643 ATP-binding cassette, subfamily A (ABC1), member 3 (A)	--	ATP-binding cassette sub-family A member 3, putative [Aedes aegypti]
	Aedesaegypti_newGene_216	8.51299	3.61163	0.688216	-1.16546	normal	--	--	--	--	--	hypothetical protein AaeL_AAEL006030 [Aedes aegypti]
	Aedesaegypti_newGene_2162	15.4238	6.36494	0.31791	-1.1165	normal	--	--	Molecular Function: glycerol-3-phosphate O-acyltransferase activity (GO:0004366);; Biological Process: phospholipid biosynthetic process (GO:0008654);; Cellular Component: membrane (GO:0016020);;	K00629|7.38246e-63|aag:AaeL_AAEL007080|glycerol-3-phosphate acyltransferase; K00629 glycerol-3-phosphate O-acyltransferase 1/2 [EC:2.3.1.15] (A)	--	glycerol-3-phosphate acyltransferase [Aedes aegypti]
	Aedesaegypti_newGene_217	10.075	14.1007	0.911822	0.52102	normal	--	--	--	--	--	hypothetical protein ZHAS_00013061 [Anopheles sinensis]
	Aedesaegypti_newGene_2181	100.182	209.992	9.29597e-05	1.39782	up	--	--	Molecular Function: metallocarboxypeptidase activity (GO:0004181);; Cellular Component: extracellular region (GO:0005576);; Biological Process: proteolysis (GO:0006508);; Molecular Function: zinc ion binding (GO:0008270);; Cellular Component: vesicle (GO:0031982);;	--	Zinc carboxypeptidase A 1 (Precursor) GN=GA14587 OS=Drosophila pseudoobscura pseudoobscura (Fruit fly) PE=3 SV=1	carboxypeptidase A [Aedes aegypti]
	Aedesaegypti_newGene_2188	5.2585	5.02419	0.979289	-0.0611804	normal	--	--	--	--	--	--
	Aedesaegypti_newGene_2192	0.351976	1.5396	--	--	--	--	--	--	--	--	--
	Aedesaegypti_newGene_2193	1.82306	3.39991	0.570065	0.891573	normal	--	--	--	--	--	--
	Aedesaegypti_newGene_2203	2.52288	4.41596	0.89491	0.778887	normal	--	--	--	K12616|6.33926e-08|aag:AaeL_AAEL009934|hypothetical protein; K12616 enhancer of mRNA-decapping protein 4 (A)	--	hypothetical protein AaeL_AAEL009934 [Aedes aegypti]
	Aedesaegypti_newGene_2207	11.4181	8.5521	0.940051	-0.375477	normal	--	--	Molecular Function: peroxisome targeting sequence binding (GO:0000268);; Biological Process: protein import into peroxisome matrix (GO:0016558);; Cellular Component: cytoplasmic part (GO:0044444);; Biological Process: response to anesthetic (GO:0072347);;	K13342|3.48471e-77|cqu:CpipJ_CPIJ002341|peroxisomal targeting signal 1 receptor; K13342 peroxin-5 (A)	--	peroxisomal targeting signal 1 receptor [Culex quinquefasciatus]
	Aedesaegypti_newGene_2212	3.00975	1.28508	9.90389e-05	-1.21732	down	--	--	Molecular Function: protein serine/threonine kinase activity (GO:0004674);; Molecular Function: ATP binding (GO:0005524);; Biological Process: protein phosphorylation (GO:0006468);;	K08790|1.38269e-45|cqu:CpipJ_CPIJ005671|serine/threonine-protein kinase 38 (A)	Serine/threonine-protein kinase tricorner OS=Drosophila pseudoobscura pseudoobscura (Fruit fly) PE=3 SV=1	serine/threonine-protein kinase 38 [Culex quinquefasciatus]
	Aedesaegypti_newGene_2216	18.662	18.4445	0.979874	0.0833254	normal	--	--	--	--	--	AGAP007674-PB-like protein [Anopheles sinensis]
	Aedesaegypti_newGene_2220	0.775003	1.15817	--	--	--	--	--	--	--	--	hypothetical protein M513_08675 [Trichuris suis]
	Aedesaegypti_newGene_2221	0.946588	0.838792	--	--	--	--	--	--	--	--	hypothetical protein M513_08675 [Trichuris suis]
	Aedesaegypti_newGene_2231	5.65005	4.90513	0.973291	-0.185715	normal	--	--	--	--	--	hypothetical protein KGM_04876 [Danaus plexippus]
	Aedesaegypti_newGene_2237	9.50033	9.77394	0.978955	0.0724166	normal	--	--	--	--	--	--
	Aedesaegypti_newGene_2245	1.67267	5.6708	--	--	--	--	--	--	--	--	AGAP001515-PA [Anopheles gambiae str. PEST]
	Aedesaegypti_newGene_225	0.273252	4.26749	0.0215134	3.27429	normal	--	--	--	--	--	predicted protein [Culex quinquefasciatus]
	Aedesaegypti_newGene_2256	0.709138	0.696405	--	--	--	--	--	Molecular Function: translation elongation factor activity (GO:0003746);; Cellular Component: nucleus (GO:0005634);; Biological Process: translational elongation (GO:0006414);; Molecular Function: zinc ion binding (GO:0008270);;	--	--	elongation factor 1-alpha [Culex quinquefasciatus]
	Aedesaegypti_newGene_226	3.60809	2.61023	0.982905	-0.470678	normal	--	--	--	--	--	predicted protein [Culex quinquefasciatus]
	Aedesaegypti_newGene_2264	2.45108	5.46218	0.738401	1.16426	normal	--	--	Molecular Function: nucleic acid binding (GO:0003676);; Cellular Component: nucleus (GO:0005634);; Molecular Function: metal ion binding (GO:0046872);;	--	Sex determination protein fruitless GN=fru OS=Drosophila melanogaster (Fruit fly) PE=1 SV=1	FRU non-sex-specific P2 isoform [Aedes aegypti]
	Aedesaegypti_newGene_2266	37.3952	26.6919	0.803232	-0.450987	normal	[O]	Posttranslational modification, protein turnover, chaperones	Molecular Function: ATP binding (GO:0005524);; Biological Process: protein folding (GO:0006457);; Biological Process: response to heat (GO:0009408);; Molecular Function: heat shock protein binding (GO:0031072);; Molecular Function: metal ion binding (GO:0046872);; Molecular Function: unfolded protein binding (GO:0051082);;	K09504|5.91051e-113|aag:AaeL_AAEL007728|hypothetical protein (A)	Protein tumorous imaginal discs, mitochondrial (Precursor) GN=l(2)tid OS=Drosophila virilis (Fruit fly) PE=2 SV=1	hypothetical protein AaeL_AAEL007728 [Aedes aegypti]
	Aedesaegypti_newGene_227	1.32347	1.72224	0.976446	0.412617	normal	--	--	--	--	--	hypothetical protein AND_000121 [Anopheles darlingi]
	Aedesaegypti_newGene_2273	20.2144	18.1837	0.97772	-0.113166	normal	--	--	--	--	--	--
	Aedesaegypti_newGene_2274	6.17261	7.22256	--	--	--	[O]	Posttranslational modification, protein turnover, chaperones	--	K09531|4.8372e-39|aag:AaeL_AAEL008864|hypothetical protein; K09531 DnaJ homolog subfamily C member 11 (A)	DnaJ homolog subfamily C member 3 homolog (Precursor) GN=dnajc3 OS=Dictyostelium discoideum (Slime mold) PE=3 SV=1	hypothetical protein AaeL_AAEL008864 [Aedes aegypti]
	Aedesaegypti_newGene_2281	6.83892	4.76363	0.931348	-0.465197	normal	[R]	General function prediction only	Biological Process: negative regulation of transcription from RNA polymerase II promoter (GO:0000122);; Molecular Function: RNA polymerase II activating transcription factor binding (GO:0001102);; Molecular Function: RNA polymerase II transcription coactivator activity (GO:0001105);; Biological Process: compound eye morphogenesis (GO:0001745);; Molecular Function: nucleic acid binding (GO:0003676…	--	Ikaros family zinc finger protein OS=Oikopleura dioica (Tunicate) PE=2 SV=1	schnurri [Culex quinquefasciatus]
	Aedesaegypti_newGene_2283	3.76509	3.19184	0.979496	-0.18706	normal	--	--	Cellular Component: centrosome (GO:0005813);; Cellular Component: mitotic spindle (GO:0072686);;	K18730|2.0341e-23|cqu:CpipJ_CPIJ001658|hypothetical protein; K18730 PERQ amino acid-rich with GYF domain-containing protein (A)	PERQ amino acid-rich with GYF domain-containing protein CG11148 GN=CG11148 OS=Drosophila melanogaster (Fruit fly) PE=1 SV=2	conserved hypothetical protein [Culex quinquefasciatus]
	Aedesaegypti_newGene_2288	9.10224e-05	1.9815	0.0162843	4.03744	normal	--	--	--	--	--	hypothetical protein ZHAS_00014675 [Anopheles sinensis]
	Aedesaegypti_newGene_2293	5.92794	3.53352	0.927106	-0.684429	normal	--	--	Biological Process: autophagy (GO:0006914);;	K17906|5.33413e-148|cqu:CpipJ_CPIJ015121|autophagy-specific gene 2; K17906 autophagy-related protein 2 (A)	--	autophagy-specific gene 2 [Culex quinquefasciatus]
	Aedesaegypti_newGene_2296	4.5583	5.38057	0.964303	0.292575	normal	--	--	--	K15168|3.37242e-35|tca:664067|mediator of RNA polymerase II transcription subunit 25; K15168 mediator of RNA polymerase II transcription subunit 25 (A)	Mediator of RNA polymerase II transcription subunit 25 GN=MED25 OS=Drosophila melanogaster (Fruit fly) PE=2 SV=1	PREDICTED: mediator of RNA polymerase II transcription subunit 25 isoform X3 [Tribolium castaneum]
	Aedesaegypti_newGene_23	140.487	116.491	0.977561	-0.119503	normal	--	--	Cellular Component: ribosome (GO:0005840);;	K17433|2.66585e-10|cqu:CpipJ_CPIJ008099|39S ribosomal protein L52, mitochondrial; K17433 large subunit ribosomal protein L52 (A)	39S ribosomal protein L52, mitochondrial (Precursor) GN=mRpL52 OS=Drosophila pseudoobscura pseudoobscura (Fruit fly) PE=3 SV=2	mitochondrial ribosomal protein L52 [Aedes aegypti]
	Aedesaegypti_newGene_231	1.46021	1.28169	0.985439	-0.176972	normal	--	--	--	--	--	--
	Aedesaegypti_newGene_232	2.94708	4.44131	0.967734	0.573222	normal	--	--	--	--	--	--
	Aedesaegypti_newGene_233	0.329608	1.07993	--	--	--	--	--	--	--	--	--
	Aedesaegypti_newGene_234	2.66951	6.59135	0.759677	1.37151	normal	--	--	--	--	--	hypothetical protein AaeL_AAEL000555 [Aedes aegypti]
	Aedesaegypti_newGene_239	3.37359	3.19395	0.982977	-0.0360458	normal	--	--	--	K17809|1.6018e-35|cqu:CpipJ_CPIJ013390|polymerase delta-interacting protein 2; K17809 polymerase delta-interacting protein 2 (A)	--	polymerase delta-interacting protein 2 [Culex quinquefasciatus]
	Aedesaegypti_newGene_242	2.30914	0.710832	0.865181	-1.57427	normal	--	--	--	--	--	--
	Aedesaegypti_newGene_243	0.221252	6.91257	9.7414e-07	4.19727	up	--	--	--	--	--	predicted protein [Culex quinquefasciatus]
	Aedesaegypti_newGene_254	42.7516	38.6071	0.979082	-0.0811035	normal	--	--	--	--	--	hypothetical protein AaeL_AAEL006030 [Aedes aegypti]
	Aedesaegypti_newGene_255	6.07956	7.37845	0.970751	0.289883	normal	--	--	--	--	Cuticle protein 21 GN=ACP21 OS=Locusta migratoria (Migratory locust) PE=1 SV=1	AGAP003390-PA [Anopheles gambiae str. PEST]
	Aedesaegypti_newGene_258	1.01928	1.21922	0.983474	0.279428	normal	--	--	--	--	--	AAEL017220-PB [Aedes aegypti]
	Aedesaegypti_newGene_259	1.29476	1.44637	0.981649	0.18007	normal	--	--	--	--	--	--
	Aedesaegypti_newGene_260	10.4949	9.81187	0.978349	-0.0994939	normal	--	--	--	--	--	--
	Aedesaegypti_newGene_261	0	9.29264	--	--	--	--	--	--	K12627|7.71247e-18|aag:AaeL_AAEL003985|small nuclear ribonucleoprotein, core, putative; K12627 U6 snRNA-associated Sm-like protein LSm8 (A)	--	small nuclear ribonucleoprotein, core, putative [Aedes aegypti]
	Aedesaegypti_newGene_262	156.665	152.011	0.972789	0.203347	normal	--	--	--	--	--	--
	Aedesaegypti_newGene_264	3.52572	1.6395	0.951031	-0.911677	normal	--	--	--	--	--	AGAP008449-PA [Anopheles gambiae str. PEST]
	Aedesaegypti_newGene_265	2.33418	2.30591	0.983116	0.0164516	normal	--	--	--	--	--	conserved hypothetical protein [Culex quinquefasciatus]
	Aedesaegypti_newGene_266	3.60253	1.11653	0.769858	-1.502	normal	--	--	--	--	--	AGAP008449-PA [Anopheles gambiae str. PEST]
	Aedesaegypti_newGene_267	5.51153	5.055	0.986571	-0.0912561	normal	--	--	--	--	--	hypothetical protein AaeL_AAEL002245 [Aedes aegypti]
	Aedesaegypti_newGene_273	2.09793	2.40444	0.965569	0.247512	normal	--	--	Molecular Function: RNA polymerase II transcription cofactor activity (GO:0001104);; Biological Process: regulation of transcription from RNA polymerase II promoter (GO:0006357);; Cellular Component: mediator complex (GO:0016592);;	K15164|0|cqu:CpipJ_CPIJ007864|hypothetical protein; K15164 mediator of RNA polymerase II transcription subunit 13 (A)	Mediator of RNA polymerase II transcription subunit 13 GN=skd OS=Drosophila melanogaster (Fruit fly) PE=1 SV=1	conserved hypothetical protein [Culex quinquefasciatus]
	Aedesaegypti_newGene_274	2.59184	1.50561	0.945325	-0.69054	normal	--	--	--	--	--	--
	Aedesaegypti_newGene_278	4.43207	4.52578	0.979471	0.0540872	normal	[LKJ]	--	Molecular Function: nucleic acid binding (GO:0003676);; Molecular Function: ATP-dependent RNA helicase activity (GO:0004004);; Molecular Function: ATP binding (GO:0005524);; Biological Process: neurogenesis (GO:0022008);;	K14807|0|cqu:CpipJ_CPIJ002335|ATP-dependent RNA helicase DDX51; K14807 ATP-dependent RNA helicase DDX51/DBP6 [EC:3.6.4.13] (A)	Probable ATP-dependent RNA helicase Dbp73D GN=Dbp73D OS=Drosophila melanogaster (Fruit fly) PE=2 SV=3	ATP-dependent RNA helicase DDX51 [Culex quinquefasciatus]
	Aedesaegypti_newGene_279	3.59239	9.55859	0.0260903	1.40971	normal	--	--	--	--	--	--
	Aedesaegypti_newGene_284	9.06003	6.97321	0.976439	-0.295602	normal	--	--	--	--	--	AGAP005762-PA [Anopheles gambiae str. PEST]
	Aedesaegypti_newGene_286	3.05912	1.63591	0.648035	-0.827496	normal	--	--	--	--	--	--
	Aedesaegypti_newGene_288	1.70855	3.69598	--	--	--	--	--	--	--	--	--
	Aedesaegypti_newGene_289	4.05844	4.27542	0.984271	0.176796	normal	--	--	--	--	--	--
	Aedesaegypti_newGene_298	6.83285	7.55983	0.976743	0.137218	normal	--	--	--	--	--	--
	Aedesaegypti_newGene_299	67.4299	45.1276	0.502531	-0.544875	normal	--	--	--	--	Peritrophin-1 (Precursor) GN=Aper1 OS=Anopheles gambiae (African malaria mosquito) PE=2 SV=2	conserved hypothetical protein [Culex quinquefasciatus]
	Aedesaegypti_newGene_3	1.42292	0.492808	0.891455	-1.40312	normal	--	--	Biological Process: cellular component organization (GO:0016043);; Biological Process: single-organism cellular process (GO:0044763);;	--	--	GH14786 [Drosophila grimshawi]
	Aedesaegypti_newGene_300	35.7215	17.4788	0.000161366	-1.00726	down	--	--	--	--	--	conserved hypothetical protein [Culex quinquefasciatus]
	Aedesaegypti_newGene_302	3.01142	2.57524	0.977076	-0.210828	normal	--	--	--	--	--	--
	Aedesaegypti_newGene_309	14.5599	14.8923	0.985056	0.0491766	normal	--	--	--	--	--	hypothetical protein AaeL_AAEL002671 [Aedes aegypti]
	Aedesaegypti_newGene_310	35.2666	48.9596	0.66369	0.49116	normal	--	--	--	--	--	hypothetical protein AaeL_AAEL002671 [Aedes aegypti]
	Aedesaegypti_newGene_318	9.88016	3.15085	0.829622	-1.42794	normal	--	--	Molecular Function: metal ion binding (GO:0046872);;	--	--	conserved hypothetical protein [Culex quinquefasciatus]
	Aedesaegypti_newGene_319	4.02133	4.2888	0.979189	0.147999	normal	--	--	--	--	--	AGAP005244-PB-like protein [Anopheles sinensis]
	Aedesaegypti_newGene_320	10.9051	7.59375	0.756571	-0.492797	normal	--	--	--	--	--	ubiquitin domain-containing protein 1 [Anopheles darlingi]
	Aedesaegypti_newGene_321	6.04945	4.12262	0.949557	-0.536268	normal	--	--	Biological Process: regulation of alternative mRNA splicing, via spliceosome (GO:0000381);; Molecular Function: nucleic acid binding (GO:0003676);; Molecular Function: ATP binding (GO:0005524);; Cellular Component: nucleus (GO:0005634);; Molecular Function: ATP-dependent helicase activity (GO:0008026);;	K12599|8.82615e-98|cqu:CpipJ_CPIJ003293|antiviral helicase SKI2; K12599 antiviral helicase SKI2 [EC:3.6.4.-] (A)	--	antiviral helicase SKI2 [Culex quinquefasciatus]
	Aedesaegypti_newGene_322	6.57741	2.2107	0.891455	-1.40312	normal	--	--	Molecular Function: catalytic activity (GO:0003824);; Biological Process: nucleoside metabolic process (GO:0009116);; Biological Process: lateral inhibition (GO:0046331);;	--	--	hypothetical protein AaeL_AAEL012246 [Aedes aegypti]
	Aedesaegypti_newGene_323	8.26024	7.07815	0.979786	-0.0256237	normal	--	--	--	K11418|4.06275e-32|aag:AaeL_AAEL006528|hypothetical protein (A)	--	hypothetical protein AaeL_AAEL006528 [Aedes aegypti]
	Aedesaegypti_newGene_329	9.34932	5.74936	0.872644	-0.454409	normal	--	--	--	K18080|0|aga:AgaP_AGAP001678|AGAP001678-PB; K18080 tensin (A)	Putative protein phosphatase tag-83 GN=tag-83 OS=Caenorhabditis elegans PE=3 SV=2	tensin [Anopheles sinensis]
	Aedesaegypti_newGene_332	2.0142	6.66911	0.271082	1.85524	normal	--	--	--	--	--	--
	Aedesaegypti_newGene_333	9.77374	7.88108	0.974578	-0.241171	normal	--	--	--	--	--	--
	Aedesaegypti_newGene_334	1.15719	0.000189563	--	--	--	--	--	--	--	--	--
	Aedesaegypti_newGene_343	17.4629	23.6565	0.922518	0.495018	normal	--	--	--	--	--	--
	Aedesaegypti_newGene_345	3.06504	12.3008	2.63864e-06	1.98591	up	--	--	Molecular Function: catalytic activity (GO:0003824);;	K01183|5.16894e-11|cqu:CpipJ_CPIJ000007|chitinase; K01183 chitinase [EC:3.2.1.14] (A)	--	chitinase [Culex quinquefasciatus]
	Aedesaegypti_newGene_352	0.432441	0.929543	--	--	--	--	--	Molecular Function: nucleic acid binding (GO:0003676);; Molecular Function: metal ion binding (GO:0046872);;	--	--	hypothetical protein AaeL_AAEL003014 [Aedes aegypti]
	Aedesaegypti_newGene_353	7.93497	3.31405	--	--	--	--	--	Molecular Function: nucleotide binding (GO:0000166);; Molecular Function: nucleic acid binding (GO:0003676);;	--	--	hypothetical protein AaeL_AAEL011267 [Aedes aegypti]
	Aedesaegypti_newGene_354	1.72252	2.26265	0.969908	0.482456	normal	--	--	Molecular Function: nucleotide binding (GO:0000166);; Molecular Function: nucleic acid binding (GO:0003676);;	--	--	hypothetical protein AaeL_AAEL003101 [Aedes aegypti]
	Aedesaegypti_newGene_355	0.316818	1.02779	--	--	--	--	--	Molecular Function: nucleic acid binding (GO:0003676);; Molecular Function: metal ion binding (GO:0046872);;	--	--	AGAP007129-PA [Anopheles gambiae str. PEST]
	Aedesaegypti_newGene_360	2.14548	3.94273	--	--	--	--	--	--	--	--	hypothetical protein AND_001963 [Anopheles darlingi]
	Aedesaegypti_newGene_362	1.13791	1.86073	0.944376	0.73689	normal	--	--	--	--	--	conserved hypothetical protein [Culex quinquefasciatus]
	Aedesaegypti_newGene_377	1.11151	0.672015	0.890636	-0.710796	normal	--	--	Biological Process: transport (GO:0006810);; Biological Process: actin filament organization (GO:0007015);; Biological Process: gastrulation involving germ band extension (GO:0010004);; Biological Process: morphogenesis of embryonic epithelium (GO:0016331);; Biological Process: positive regulation of multicellular organism growth (GO:0040018);; Biological Process: establishment of planar polarity…	K17598|0|cqu:CpipJ_CPIJ001092|hypothetical protein; K17598 synaptotagmin-like protein (A)	--	conserved hypothetical protein [Culex quinquefasciatus]
	Aedesaegypti_newGene_38	5.64356	13.4032	0.861374	1.38069	normal	--	--	--	--	--	--
	Aedesaegypti_newGene_386	0.450306	0.305993	--	--	--	[L]	Replication, recombination and repair	--	--	Uncharacterized protein K02A2.6 GN=K02A2.6 OS=Caenorhabditis elegans PE=3 SV=1	PREDICTED: uncharacterized protein K02A2.6-like [Strongylocentrotus purpuratus]
	Aedesaegypti_newGene_39	205.731	160.35	0.95167	-0.3134	normal	--	--	--	--	Cysteine-rich venom protein 6 (Precursor) OS=Pimpla hypochondriaca (Parasitoid wasp) PE=1 SV=1	cysteine-rich venom protein, putative [Aedes aegypti]
	Aedesaegypti_newGene_394	4.88358	6.57966	0.964231	0.471412	normal	--	--	--	--	--	--
	Aedesaegypti_newGene_398	7.91116	10.3036	0.885174	0.395014	normal	--	--	--	--	--	--
	Aedesaegypti_newGene_399	24.3711	26.6885	0.981974	0.146118	normal	--	--	--	--	--	ion channel nompc [Aedes aegypti]
	Aedesaegypti_newGene_4	2.03639	0.108933	0.0102167	-4.10896	normal	--	--	Biological Process: apical constriction (GO:0003383);; Molecular Function: structural constituent of chitin-based cuticle (GO:0005214);; Biological Process: actin filament organization (GO:0007015);; Biological Process: cell-matrix adhesion (GO:0007160);; Cellular Component: apical plasma membrane (GO:0016324);; Biological Process: regulation of embryonic cell shape (GO:0016476);;	--	--	conserved hypothetical protein [Culex quinquefasciatus]
	Aedesaegypti_newGene_40	82.7398	64.8537	0.948621	-0.320512	normal	--	--	--	--	Chymotrypsin-elastase inhibitor ixodidin OS=Rhipicephalus microplus (Cattle tick) PE=1 SV=2	cysteine-rich venom protein, putative [Aedes aegypti]
	Aedesaegypti_newGene_404	1.65315	5.59818	0.788951	1.69722	normal	--	--	--	--	--	--
	Aedesaegypti_newGene_405	7.59183	6.14599	0.963063	-0.263819	normal	--	--	Cellular Component: cytoplasm (GO:0005737);; Biological Process: neuromuscular junction development (GO:0007528);; Biological Process: protein localization (GO:0008104);; Biological Process: olfactory learning (GO:0008355);; Cellular Component: integral component of membrane (GO:0016021);; Biological Process: mushroom body development (GO:0016319);; Biological Process: compound eye cone cell diff…	--	Neurobeachin GN=rg OS=Drosophila melanogaster (Fruit fly) PE=1 SV=3	rugose [Anopheles darlingi]
	Aedesaegypti_newGene_415	1.94983	0.983593	0.961634	-0.833608	normal	--	--	Molecular Function: serine-type endopeptidase inhibitor activity (GO:0004867);;	--	--	serine protease inhibitor, serpin [Aedes aegypti]
	Aedesaegypti_newGene_416	11.8788	10.1515	0.977111	-0.205797	normal	--	--	--	--	--	hypothetical protein AND_000876 [Anopheles darlingi]
	Aedesaegypti_newGene_419	1.10204	0.702315	0.837642	-0.609904	normal	--	--	--	--	--	conserved hypothetical protein [Culex quinquefasciatus]
	Aedesaegypti_newGene_42	16.1608	17.9568	0.973177	0.18691	normal	--	--	--	--	--	--
	Aedesaegypti_newGene_426	3.39332	4.67283	0.944874	0.482595	normal	--	--	--	--	--	--
	Aedesaegypti_newGene_439	0.16693	1.28961	0.15591	2.60741	normal	--	--	Molecular Function: catalytic activity (GO:0003824);; Molecular Function: binding (GO:0005488);;	K18081|1.32097e-17|cqu:CpipJ_CPIJ000788|o-linked N-acetyl glucosamine transferase (A)	--	endonuclease-reverse transcriptase [Bombyx mori]
	Aedesaegypti_newGene_440	1.50808	2.28312	0.942329	0.621012	normal	--	--	--	--	--	conserved hypothetical protein [Culex quinquefasciatus]
	Aedesaegypti_newGene_446	2.31241	2.17325	0.981882	-0.0709561	normal	--	--	--	--	--	AAEL017467-PA [Aedes aegypti]
	Aedesaegypti_newGene_447	8.33718	9.82649	0.972597	0.269616	normal	--	--	--	--	--	--
	Aedesaegypti_newGene_462	2.62968	2.77364	0.982738	0.131978	normal	--	--	--	--	--	--
	Aedesaegypti_newGene_467	0.256613	1.31257	0.128239	2.22153	normal	--	--	--	--	--	AGAP007278-PA [Anopheles gambiae str. PEST]
	Aedesaegypti_newGene_468	30.2178	24.7132	0.977114	-0.25135	normal	--	--	Biological Process: single-organism cellular process (GO:0044763);;	K12494|1.96595e-93|cqu:CpipJ_CPIJ015585|arf6 guanine nucleotide exchange factor; K12494 PH and SEC7 domain-containing protein (A)	--	arf6 guanine nucleotide exchange factor [Culex quinquefasciatus]
	Aedesaegypti_newGene_485	0.836798	0.274969	--	--	--	--	--	--	--	--	--
	Aedesaegypti_newGene_486	3.4331	2.49646	--	--	--	--	--	--	K14285|3.35048e-09|aag:AaeL_AAEL010849|hypothetical protein; K14285 NTF2-related export protein 1/2 (A)	--	hypothetical protein AaeL_AAEL010849 [Aedes aegypti]
	Aedesaegypti_newGene_494	1.41759	1.60423	0.972569	0.207453	normal	--	--	Molecular Function: fibroblast growth factor receptor binding (GO:0005104);; Biological Process: hindgut morphogenesis (GO:0007442);; Biological Process: mesoderm development (GO:0007498);; Biological Process: heart development (GO:0007507);; Biological Process: larval visceral muscle development (GO:0007523);; Biological Process: larval somatic muscle development (GO:0007526);; Biological Proces…	--	--	PREDICTED: cell wall protein DAN4 isoform X1 [Bactrocera dorsalis]
	Aedesaegypti_newGene_5	0	1.02597	--	--	--	--	--	--	--	--	AGAP013025-PA [Anopheles gambiae str. PEST]
	Aedesaegypti_newGene_500	27.9963	38.2687	0.70225	0.481812	normal	[GEPR]	--	Cellular Component: integral component of membrane (GO:0016021);; Biological Process: oogenesis (GO:0048477);; Molecular Function: sugar transmembrane transporter activity (GO:0051119);; Biological Process: transmembrane transport (GO:0055085);;	--	--	tetracycline resistance [Culex quinquefasciatus]
	Aedesaegypti_newGene_501	12.8581	7.89298	0.811205	-0.661505	normal	--	--	--	--	--	--
	Aedesaegypti_newGene_507	1.10609	0.247428	--	--	--	--	--	--	--	--	--
	Aedesaegypti_newGene_508	5.79118	9.05164	0.60962	0.856623	normal	--	--	--	--	--	--
	Aedesaegypti_newGene_516	15.0464	8.10695	0.856639	-0.783607	normal	[E]	Amino acid transport and metabolism	Molecular Function: gamma-glutamyltransferase activity (GO:0003840);; Biological Process: glutathione metabolic process (GO:0006749);;	K18592|1.28832e-56|cqu:CpipJ_CPIJ016229|gamma glutamyl transpeptidase; K18592 gamma-glutamyltranspeptidase / glutathione hydrolase / leukotriene-C4 hydrolase [EC:2.3.2.2 3.4.19.13 3.4.19.14] (A)	--	gamma glutamyl transpeptidase [Culex quinquefasciatus]
	Aedesaegypti_newGene_519	4.56085	5.59035	0.983946	0.315913	normal	--	--	--	--	--	--
	Aedesaegypti_newGene_52	14.1284	13.1592	0.981121	-0.0917153	normal	--	--	Biological Process: ion transport (GO:0006811);; Cellular Component: membrane (GO:0016020);;	--	DDRGK domain-containing protein 1 (Precursor) GN=CPIJ007479 OS=Culex quinquefasciatus (Southern house mosquito) PE=3 SV=1	conserved hypothetical protein [Culex quinquefasciatus]
	Aedesaegypti_newGene_520	1.65743	1.7963	0.981006	0.154136	normal	[R]	General function prediction only	Molecular Function: diacylglycerol kinase activity (GO:0004143);; Biological Process: protein kinase C-activating G-protein coupled receptor signaling pathway (GO:0007205);; Biological Process: phosphorylation (GO:0016310);; Biological Process: intracellular signal transduction (GO:0035556);;	K00901|1.01788e-61|aga:AgaP_AGAP000519|AGAP000519-PA; K00901 diacylglycerol kinase (ATP) [EC:2.7.1.107] (A)	Eye-specific diacylglycerol kinase GN=rdgA OS=Drosophila melanogaster (Fruit fly) PE=2 SV=2	AGAP000519-PA [Anopheles gambiae str. PEST]
	Aedesaegypti_newGene_526	6.8077	2.84067	--	--	--	--	--	--	--	--	--
	Aedesaegypti_newGene_527	12.0528	23.2351	0.253947	1.01715	normal	--	--	Cellular Component: integral component of membrane (GO:0016021);; Biological Process: transmembrane transport (GO:0055085);;	K08193|1.0687e-38|aag:AaeL_AAEL004256|sodium/phosphate cotransporter, putative (A)	Putative inorganic phosphate cotransporter GN=Picot OS=Drosophila melanogaster (Fruit fly) PE=1 SV=1	sodium/phosphate cotransporter, putative [Aedes aegypti]
	Aedesaegypti_newGene_528	5.92195	8.34952	0.62636	0.529323	normal	--	--	Biological Process: negative regulation of transcription from RNA polymerase II promoter (GO:0000122);; Molecular Function: protein binding (GO:0005515);; Cellular Component: NuRD complex (GO:0016581);; Biological Process: cardiac cell fate specification (GO:0060912);;	--	--	conserved hypothetical protein [Culex quinquefasciatus]
	Aedesaegypti_newGene_53	0.898509	1.09633	0.981218	0.306046	normal	--	--	--	K16685|7.68669e-13|aga:AgaP_AGAP000004|AGAP000004-PA (A)	Protein kibra GN=Kibra OS=Drosophila erecta (Fruit fly) PE=3 SV=1	AGAP000004-PA [Anopheles gambiae str. PEST]
	Aedesaegypti_newGene_536	4.83117	4.31024	0.981235	-0.109024	normal	--	--	--	--	--	--
	Aedesaegypti_newGene_54	7.45434	8.26504	0.974552	0.23097	normal	[V]	Defense mechanisms	Molecular Function: ATP binding (GO:0005524);; Biological Process: ATP catabolic process (GO:0006200);; Cellular Component: integral component of membrane (GO:0016021);; Molecular Function: ATPase activity, coupled to transmembrane movement of substances (GO:0042626);; Cellular Component: ATP-binding cassette (ABC) transporter complex (GO:0043190);; Biological Process: transmembrane transport (GO…	--	Probable multidrug resistance-associated protein lethal(2)03659 GN=l(2)03659 OS=Drosophila melanogaster (Fruit fly) PE=2 SV=3	ATP-binding cassette transporter [Aedes aegypti]
	Aedesaegypti_newGene_541	1.64964	0.671264	0.907499	-1.13818	normal	--	--	--	--	--	hypothetical protein AND_005209 [Anopheles darlingi]
	Aedesaegypti_newGene_544	1.67409	0.431265	0.522235	-1.79578	normal	--	--	Molecular Function: nucleic acid binding (GO:0003676);; Molecular Function: metal ion binding (GO:0046872);;	--	Uncharacterized zinc finger protein CG2678 GN=anon-84Eb OS=Drosophila melanogaster (Fruit fly) PE=1 SV=1	zinc finger protein [Aedes aegypti]
	Aedesaegypti_newGene_545	1.4974	2.01975	0.949901	0.439619	normal	[R]	General function prediction only	Molecular Function: nucleic acid binding (GO:0003676);; Molecular Function: metal ion binding (GO:0046872);;	--	Protein suppressor of hairy wing GN=su(Hw) OS=Drosophila virilis (Fruit fly) PE=2 SV=1	AAEL017013-PA [Aedes aegypti]
	Aedesaegypti_newGene_546	0.7779	4.64861	0.612411	2.24422	normal	--	--	--	--	--	--
	Aedesaegypti_newGene_55	66.3165	68.6635	0.976381	0.148157	normal	--	--	--	--	--	hypothetical protein ZHAS_00014052 [Anopheles sinensis]
	Aedesaegypti_newGene_553	9.14521	6.44144	0.971817	-0.469516	normal	--	--	--	--	--	hypothetical protein AaeL_AAEL005028 [Aedes aegypti]
	Aedesaegypti_newGene_554	1.41178	1.95764	--	--	--	--	--	--	--	--	--
	Aedesaegypti_newGene_555	118.275	103.052	0.984514	-0.173265	normal	--	--	Molecular Function: RNA polymerase II transcription cofactor activity (GO:0001104);; Biological Process: regulation of transcription from RNA polymerase II promoter (GO:0006357);; Cellular Component: mediator complex (GO:0016592);;	K15157|2.10276e-49|aag:AaeL_AAEL005022|mediator complex, subunit, putative; K15157 mediator of RNA polymerase II transcription subunit 15 (A)	Mediator of RNA polymerase II transcription subunit 15 GN=MED15 OS=Aedes aegypti (Yellowfever mosquito) PE=3 SV=1	mediator complex, subunit, putative [Aedes aegypti]
	Aedesaegypti_newGene_562	2.41323	2.2507	0.980437	-0.0806495	normal	--	--	--	--	--	lysosomal trafficking regulator [Culex quinquefasciatus]
	Aedesaegypti_newGene_563	4.38777	2.82993	0.701178	-0.709831	normal	--	--	--	K09041|8.8865e-27|aga:AgaP_AGAP005300|AGAP005300-PB; K09041 nuclear factor erythroid 2, invertebrate (A)	--	AGAP005300-PA [Anopheles gambiae str. PEST]
	Aedesaegypti_newGene_574	2.09921	2.8457	0.916062	0.454676	normal	--	--	--	--	--	--
	Aedesaegypti_newGene_58	0.841515	1.259	0.944015	0.519429	normal	--	--	--	--	--	AGAP013026-PA [Anopheles gambiae str. PEST]
	Aedesaegypti_newGene_582	0.318002	1.15326	--	--	--	--	--	--	--	--	--
	Aedesaegypti_newGene_59	1429.77	1596.76	0.997536	0.198885	normal	--	--	--	--	--	hypothetical protein AND_009055 [Anopheles darlingi]
	Aedesaegypti_newGene_590	1.06198	0.663054	0.979714	-0.570322	normal	--	--	--	K16714|3.62589e-38|aga:AgaP_AGAP003803|AGAP003803-PA; K16714 anastral spindle 1 (A)	--	AGAP003803-PA-like protein [Anopheles sinensis]
	Aedesaegypti_newGene_595	25.2741	19.9583	0.942961	-0.324439	normal	--	--	Molecular Function: RNA polymerase II core promoter proximal region sequence-specific DNA binding transcription factor activity involved in positive regulation of transcription (GO:0001077);; Cellular Component: nucleus (GO:0005634);; Biological Process: mitotic nuclear division (GO:0007067);; Biological Process: response to nutrient (GO:0007584);; Biological Process: circadian rhythm (GO:0007623…	K09057|9.53994e-11|dgr:Dgri_GH17268|GH17268 gene product from transcript GH17268-RA (A)	--	GH17268 [Drosophila grimshawi]
	Aedesaegypti_newGene_601	19.6807	30.7303	0.515966	0.661463	normal	--	--	--	--	--	--
	Aedesaegypti_newGene_602	4.58512	2.59064	0.909689	-0.791606	normal	--	--	Biological Process: neurogenesis (GO:0022008);;	--	--	tetratricopeptide repeat protein, tpr [Aedes aegypti]
	Aedesaegypti_newGene_603	14.29	22.3555	0.573236	0.70241	normal	--	--	Molecular Function: binding (GO:0005488);;	--	Uncharacterized protein ZK652.6 GN=ZK652.6 OS=Caenorhabditis elegans PE=3 SV=2	hypothetical protein AaeL_AAEL005288 [Aedes aegypti]
	Aedesaegypti_newGene_612	0.967514	1.24139	0.981725	0.379072	normal	--	--	--	K04728|2.5215e-13|mde:101901575|serine/threonine-protein kinase ATM-like; K04728 ataxia telangiectasia mutated family protein [EC:2.7.11.1] (A)	--	hypothetical protein ZHAS_00012124 [Anopheles sinensis]
	Aedesaegypti_newGene_613	19.3413	19.9856	0.983987	0.0762647	normal	[R]	General function prediction only	Molecular Function: nucleotide binding (GO:0000166);; Biological Process: nuclear-transcribed mRNA catabolic process, nonsense-mediated decay (GO:0000184);; Molecular Function: mRNA binding (GO:0003729);;	K14325|3.27965e-41|cqu:CpipJ_CPIJ001780|hypothetical protein; K14325 RNA-binding protein with serine-rich domain 1 (A)	Nuclear cap-binding protein subunit 2 GN=Cbp20 OS=Ixodes scapularis (Black-legged tick) PE=3 SV=1	conserved hypothetical protein [Culex quinquefasciatus]
	Aedesaegypti_newGene_621	4.33857	5.94729	0.924819	0.401665	normal	[QR]	--	Biological Process: protein methylation (GO:0006479);; Molecular Function: methyltransferase activity (GO:0008168);;	--	Protein arginine N-methyltransferase 1 GN=prmt1 OS=Dictyostelium discoideum (Slime mold) PE=3 SV=1	conserved hypothetical protein [Culex quinquefasciatus]
	Aedesaegypti_newGene_641	2.92876	2.91871	0.980751	0.0167152	normal	--	--	Molecular Function: transporter activity (GO:0005215);; Cellular Component: intracellular (GO:0005622);; Biological Process: transport (GO:0006810);;	--	--	retinaldehyde binding protein [Aedes aegypti]
	Aedesaegypti_newGene_645	44.901	44.7757	0.977469	0.126094	normal	--	--	--	--	--	--
	Aedesaegypti_newGene_650	2.05402	3.00927	0.975571	0.531294	normal	--	--	--	--	--	hypothetical protein AaeL_AAEL010490 [Aedes aegypti]
	Aedesaegypti_newGene_655	1.79952	1.25683	0.95951	-0.390589	normal	[T]	Signal transduction mechanisms	Molecular Function: protein tyrosine phosphatase activity (GO:0004725);; Biological Process: peptidyl-tyrosine dephosphorylation (GO:0035335);;	K07817|5.68295e-102|cqu:CpipJ_CPIJ000932|receptor-type tyrosine-protein phosphatase N2; K07817 receptor-type tyrosine-protein phosphatase N [EC:3.1.3.48] (A)	Tyrosine-protein phosphatase 1 (Fragment) GN=STY-1 OS=Styela plicata (Wrinkled sea squirt) PE=2 SV=1	receptor-type tyrosine-protein phosphatase N2 [Culex quinquefasciatus]
	Aedesaegypti_newGene_656	1.67546	7.36252	0.0396859	2.11853	normal	--	--	--	--	--	--
	Aedesaegypti_newGene_657	14.7474	9.01011	0.889708	-0.684164	normal	--	--	--	--	--	--
	Aedesaegypti_newGene_662	0.785408	0.617062	0.978127	-0.305743	normal	--	--	Biological Process: regulation of mitosis (GO:0007088);; Cellular Component: intracellular part (GO:0044424);; Biological Process: meiotic sister chromatid cohesion (GO:0051177);;	K02178|0|cqu:CpipJ_CPIJ009759|Bub1; K02178 checkpoint serine/threonine-protein kinase [EC:2.7.11.1] (A)	--	Bub1 [Culex quinquefasciatus]
	Aedesaegypti_newGene_663	3.56841	2.90808	0.971923	-0.265107	normal	--	--	--	--	--	--
	Aedesaegypti_newGene_67	2.66694	3.61223	0.935435	0.449922	normal	--	--	--	K13173|1.90788e-18|dwi:Dwil_GK14540|GK14540 gene product from transcript GK14540-RA; K13173 arginine and glutamate-rich protein 1 (A)	UPF0430 protein CG31712 GN=CG31712 OS=Drosophila melanogaster (Fruit fly) PE=1 SV=3	hypothetical protein AND_002039 [Anopheles darlingi]
	Aedesaegypti_newGene_672	15.5674	18.1513	0.969255	0.272161	normal	--	--	--	K18419|2.81942e-06|cqu:CpipJ_CPIJ017023|partner of drosha; K18419 microprocessor complex subunit DGCR8 (A)	--	partner of drosha [Culex quinquefasciatus]
	Aedesaegypti_newGene_673	2.33024	1.60817	0.977287	-0.469903	normal	--	--	--	--	--	--
	Aedesaegypti_newGene_674	0	1.32577	--	--	--	--	--	--	--	--	AGAP013115-PA-like protein [Anopheles sinensis]
	Aedesaegypti_newGene_675	3.95688	1.96003	0.0158112	-0.992154	normal	--	--	--	--	--	--
	Aedesaegypti_newGene_686	1.27979	1.13152	0.980214	-0.131539	normal	--	--	--	--	--	--
	Aedesaegypti_newGene_689	3.61912	4.64372	0.976446	0.412617	normal	--	--	--	--	--	--
	Aedesaegypti_newGene_693	8.32752	7.78578	0.983185	-0.0742405	normal	--	--	Molecular Function: DNA binding (GO:0003677);; Cellular Component: nucleus (GO:0005634);; Biological Process: oocyte dorsal/ventral axis specification (GO:0007310);; Biological Process: protein localization (GO:0008104);; Biological Process: negative regulation of translation (GO:0017148);; Biological Process: pole plasm mRNA localization (GO:0019094);; Biological Process: ovarian follicle cell d…	K02524|5.55398e-31|cqu:CpipJ_CPIJ001315|K10 protein; K02524 DNA binding protein (fs(1)K10, female sterile(1)K10) (A)	DNA-binding protein K10 GN=fs(1)K10 OS=Drosophila melanogaster (Fruit fly) PE=2 SV=2	AGAP013462-PA-like protein [Anopheles sinensis]
	Aedesaegypti_newGene_694	1.59044	1.36088	0.981504	-0.224856	normal	--	--	--	--	--	--
	Aedesaegypti_newGene_700	4.12245	2.20683	0.921261	-0.842591	normal	--	--	--	--	--	--
	Aedesaegypti_newGene_702	274.723	36.9374	0	-2.78539	down	--	--	--	--	--	--
	Aedesaegypti_newGene_704	4.26868	5.66057	0.921302	0.432029	normal	--	--	Biological Process: gene expression (GO:0010467);; Biological Process: cellular macromolecule biosynthetic process (GO:0034645);; Biological Process: primary metabolic process (GO:0044238);;	K03129|9.21941e-79|cqu:CpipJ_CPIJ002164|hypothetical protein (A)	--	conserved hypothetical protein [Culex quinquefasciatus]
	Aedesaegypti_newGene_705	7.93781	8.74799	0.983754	0.166427	normal	[RTKL]	--	Cellular Component: condensed chromosome outer kinetochore (GO:0000940);; Molecular Function: protein serine/threonine kinase activity (GO:0004674);; Cellular Component: cytoplasm (GO:0005737);; Biological Process: protein phosphorylation (GO:0006468);; Biological Process: male meiosis sister chromatid cohesion (GO:0007065);; Biological Process: female meiosis sister chromatid cohesion (GO:000706…	K02178|0|cqu:CpipJ_CPIJ013695|Bub1; K02178 checkpoint serine/threonine-protein kinase [EC:2.7.11.1] (A)	Probable inactive serine/threonine-protein kinase bub1 GN=bub1 OS=Dictyostelium discoideum (Slime mold) PE=3 SV=1	Bub1 [Culex quinquefasciatus]
	Aedesaegypti_newGene_709	0.793525	1.17932	--	--	--	[R]	General function prediction only	Molecular Function: binding (GO:0005488);;	K09228|1.83095e-115|cqu:CpipJ_CPIJ018144|zinc finger protein 358 (A)	Protein suppressor of hairy wing GN=su(Hw) OS=Drosophila melanogaster (Fruit fly) PE=1 SV=2	zinc finger protein 358 [Culex quinquefasciatus]
	Aedesaegypti_newGene_710	16.2764	15.035	0.980571	-0.086856	normal	--	--	--	--	Protein KBP homolog GN=CG14043 OS=Drosophila melanogaster (Fruit fly) PE=2 SV=1	conserved hypothetical protein [Culex quinquefasciatus]
	Aedesaegypti_newGene_72	5.90601	3.84102	0.873339	-0.56831	normal	--	--	--	--	--	conserved hypothetical protein [Culex quinquefasciatus]
	Aedesaegypti_newGene_725	1.53688	0.582315	0.908901	-1.26734	normal	--	--	--	K00167|6.68082e-12|aga:AgaP_AGAP007531|AGAP007531-PA; K00167 2-oxoisovalerate dehydrogenase E1 component beta subunit [EC:1.2.4.4] (A)	2-oxoisovalerate dehydrogenase subunit beta, mitochondrial (Precursor) GN=bkdB OS=Dictyostelium discoideum (Slime mold) PE=3 SV=1	2-oxoisovalerate dehydrogenase subunit beta, mitochondrial [Anopheles darlingi]
	Aedesaegypti_newGene_727	9.97197	9.64999	0.979664	-0.0253294	normal	[R]	General function prediction only	Molecular Function: GTP binding (GO:0005525);; Biological Process: small GTPase mediated signal transduction (GO:0007264);; Biological Process: protein transport (GO:0015031);;	K07893|9.92416e-30|nvi:100121132|ras-related protein Rab6; K07893 Ras-related protein Rab-6A (A)	Ras-related protein Rab6 {ECO:0000312|EMBL:AAF53168.1} OS=Drosophila melanogaster (Fruit fly) PE=1 SV=1	PREDICTED: ras-related protein Rab6-like [Diaphorina citri]
	Aedesaegypti_newGene_73	1.56621	0.228537	--	--	--	--	--	--	--	Techylectin-5B (Precursor) OS=Tachypleus tridentatus (Japanese horseshoe crab) PE=1 SV=1	techylectin-5B [Culex quinquefasciatus]
	Aedesaegypti_newGene_734	2.14754	2.42781	0.974737	0.167837	normal	--	--	Cellular Component: nucleus (GO:0005634);; Biological Process: regulation of transcription, DNA-templated (GO:0006355);;	K15187|2.53439e-69|cqu:CpipJ_CPIJ003562|hypothetical protein; K15187 YEATS domain-containing protein 1/3 (A)	--	conserved hypothetical protein [Culex quinquefasciatus]
	Aedesaegypti_newGene_735	3.32982	3.01603	0.977577	-0.12233	normal	--	--	--	K14972|0|cqu:CpipJ_CPIJ018588|hypothetical protein; K14972 PAX-interacting protein 1 (A)	--	conserved hypothetical protein [Culex quinquefasciatus]
	Aedesaegypti_newGene_736	1.8031	1.1812	0.935734	-0.58411	normal	--	--	--	K14972|1.86722e-119|cqu:CpipJ_CPIJ018589|hypothetical protein (A)	--	conserved hypothetical protein [Culex quinquefasciatus]
	Aedesaegypti_newGene_748	5.98196	2.0667	0.31886	-1.48805	normal	[L]	Replication, recombination and repair	Biological Process: DNA replication checkpoint (GO:0000076);; Biological Process: DNA damage checkpoint (GO:0000077);; Molecular Function: DNA binding (GO:0003677);; Molecular Function: ATP-dependent DNA helicase activity (GO:0004003);; Molecular Function: ATP binding (GO:0005524);; Cellular Component: nucleus (GO:0005634);; Cellular Component: DNA replication factor C complex (GO:0005663);; Cell…	K10755|3.18688e-111|cqu:CpipJ_CPIJ000302|replication factor C subunit 2; K10755 replication factor C subunit 2/4 (A)	Replication factor C subunit 2 GN=RfC4 OS=Drosophila melanogaster (Fruit fly) PE=2 SV=1	replication factor C subunit 2 [Culex quinquefasciatus]
	Aedesaegypti_newGene_750	0.700365	1.89321	0.595137	1.33958	normal	--	--	--	--	--	--
	Aedesaegypti_newGene_756	131.257	93.6107	0.792273	-0.45534	normal	--	--	--	--	--	AGAP004851-PA [Anopheles gambiae str. PEST]
	Aedesaegypti_newGene_764	3.43105	5.06762	0.445904	0.58711	normal	--	--	Biological Process: regulation of pole plasm oskar mRNA localization (GO:0007317);; Biological Process: oocyte microtubule cytoskeleton polarization (GO:0008103);; Biological Process: protein localization (GO:0008104);;	K16777|0|cqu:CpipJ_CPIJ005253|hypothetical protein; K16777 neuralized-like protein 4 (A)	Protein neuralized GN=neur OS=Drosophila virilis (Fruit fly) PE=3 SV=1	conserved hypothetical protein [Culex quinquefasciatus]
	Aedesaegypti_newGene_765	4.52681	3.52345	0.976157	-0.327712	normal	--	--	--	--	--	--
	Aedesaegypti_newGene_766	37.0121	41.6737	0.972392	0.357827	normal	--	--	--	--	--	--
	Aedesaegypti_newGene_770	2.73882	4.28436	0.966101	0.633541	normal	--	--	Molecular Function: damaged DNA binding (GO:0003684);; Cellular Component: nucleus (GO:0005634);; Biological Process: nucleotide-excision repair (GO:0006289);;	K10838|5.00903e-19|aag:AaeL_AAEL003897|DNA repair protein xp-c / rad4; K10838 xeroderma pigmentosum group C-complementing protein (A)	--	DNA repair protein xp-c / rad4 [Aedes aegypti]
	Aedesaegypti_newGene_771	7.8212	8.58601	0.975133	0.162562	normal	[L]	Replication, recombination and repair	Molecular Function: single-stranded DNA endodeoxyribonuclease activity (GO:0000014);; Molecular Function: single-stranded DNA binding (GO:0003697);; Cellular Component: nucleus (GO:0005634);; Biological Process: base-excision repair (GO:0006284);; Biological Process: nucleotide-excision repair (GO:0006289);; Biological Process: nucleic acid phosphodiester bond hydrolysis (GO:0090305);;	K10846|7.16914e-105|cqu:CpipJ_CPIJ004184|DNA-repair protein complementing XP-G cells; K10846 DNA excision repair protein ERCC-5 (A)	--	hypothetical protein ZHAS_00012042 [Anopheles sinensis]
	Aedesaegypti_newGene_772	3.13062	4.69897	0.807956	0.60198	normal	[L]	Replication, recombination and repair	Molecular Function: single-stranded DNA endodeoxyribonuclease activity (GO:0000014);; Molecular Function: single-stranded DNA binding (GO:0003697);; Cellular Component: nucleus (GO:0005634);; Biological Process: base-excision repair (GO:0006284);; Biological Process: nucleotide-excision repair (GO:0006289);; Biological Process: nucleic acid phosphodiester bond hydrolysis (GO:0090305);;	K10846|0|cqu:CpipJ_CPIJ004184|DNA-repair protein complementing XP-G cells; K10846 DNA excision repair protein ERCC-5 (A)	Flap endonuclease 1 {ECO:0000255|HAMAP-Rule:MF_03140} OS=Entamoeba dispar (strain ATCC PRA-260 / SAW760) PE=3 SV=1	DNA-repair protein complementing XP-G cells [Culex quinquefasciatus]
	Aedesaegypti_newGene_778	220.197	113.405	2.62372e-05	-0.930502	normal	--	--	Molecular Function: structural constituent of cell wall (GO:0005199);; Cellular Component: extracellular region (GO:0005576);; Biological Process: chitin metabolic process (GO:0006030);; Molecular Function: chitin binding (GO:0008061);;	--	--	AAEL017266-PA [Aedes aegypti]
	Aedesaegypti_newGene_781	18.5657	41.9548	0.000336976	1.2366	up	--	--	Molecular Function: G-protein coupled receptor activity (GO:0004930);; Cellular Component: plasma membrane (GO:0005886);; Biological Process: G-protein coupled receptor signaling pathway (GO:0007186);; Cellular Component: integral component of membrane (GO:0016021);; Biological Process: sensory perception of taste (GO:0050909);;	--	--	hypothetical protein AaeL_AAEL006494 [Aedes aegypti]
	Aedesaegypti_newGene_783	7.80334	7.20793	0.980808	-0.0879851	normal	--	--	--	K13172|1.94463e-27|cqu:CpipJ_CPIJ000283|hypothetical protein; K13172 serine/arginine repetitive matrix protein 2 (A)	--	conserved hypothetical protein [Culex quinquefasciatus]
	Aedesaegypti_newGene_796	6.85357	2.32171	0.0776469	-1.48227	normal	--	--	--	--	--	--
	Aedesaegypti_newGene_80	1.81986	1.55026	0.979622	-0.205987	normal	--	--	Cellular Component: SAGA complex (GO:0000124);; Molecular Function: transcription cofactor activity (GO:0003712);;	--	--	conserved hypothetical protein [Culex quinquefasciatus]
	Aedesaegypti_newGene_801	2.94865	4.19737	0.957144	0.626959	normal	--	--	Biological Process: mitotic spindle elongation (GO:0000022);; Molecular Function: structural constituent of ribosome (GO:0003735);; Cellular Component: ribosome (GO:0005840);; Biological Process: pupariation (GO:0035073);; Biological Process: centrosome duplication (GO:0051298);;	K02937|1.42137e-15|aag:AaeL_AAEL012585|60S ribosomal protein L7; K02937 large subunit ribosomal protein L7e (A)	60S ribosomal protein L7 GN=RpL7 OS=Drosophila melanogaster (Fruit fly) PE=1 SV=2	60S ribosomal protein L7 [Aedes aegypti]
	Aedesaegypti_newGene_802	1.70853	2.47217	0.942619	0.531504	normal	--	--	--	--	--	conserved hypothetical protein [Culex quinquefasciatus]
	Aedesaegypti_newGene_808	1.86864	0.7645	0.761905	-1.30789	normal	--	--	Molecular Function: binding (GO:0005488);;	--	--	conserved hypothetical protein [Culex quinquefasciatus]
	Aedesaegypti_newGene_81	1.2461	1.35082	0.981006	0.154136	normal	--	--	Cellular Component: SAGA complex (GO:0000124);; Molecular Function: transcription cofactor activity (GO:0003712);;	--	--	AGAP012403-PA [Anopheles gambiae str. PEST]
	Aedesaegypti_newGene_812	6.10644	10.9689	0.0346674	0.852191	normal	--	--	--	--	--	--
	Aedesaegypti_newGene_814	2.79195	1.85841	0.955921	-0.549489	normal	--	--	--	K12600|6.88492e-139|cqu:CpipJ_CPIJ001407|tetratricopeptide repeat protein 37; K12600 superkiller protein 3 (A)	--	tetratricopeptide repeat protein 37 [Culex quinquefasciatus]
	Aedesaegypti_newGene_823	7.89739	6.18816	0.928284	-0.347295	normal	[R]	General function prediction only	Biological Process: morphogenesis of an epithelium (GO:0002009);; Molecular Function: sequence-specific DNA binding transcription factor activity (GO:0003700);; Biological Process: regulation of transcription from RNA polymerase II promoter (GO:0006357);; Biological Process: imaginal disc-derived wing morphogenesis (GO:0007476);; Biological Process: learning or memory (GO:0007611);; Biological Pr…	--	Homeotic protein spalt-major GN=salm OS=Drosophila melanogaster (Fruit fly) PE=1 SV=3	schnurri [Culex quinquefasciatus]
	Aedesaegypti_newGene_824	6.08757	1.70608	--	--	--	--	--	Molecular Function: nucleic acid binding (GO:0003676);; Molecular Function: zinc ion binding (GO:0008270);;	--	Escargot/snail protein homolog (Fragment) OS=Pholcus phalangioides (Daddy-long-legs spider) PE=3 SV=1	schnurri [Culex quinquefasciatus]
	Aedesaegypti_newGene_825	13.1858	12.8568	0.99022	-0.0152843	normal	[R]	General function prediction only	Biological Process: negative regulation of transcription from RNA polymerase II promoter (GO:0000122);; Molecular Function: RNA polymerase II activating transcription factor binding (GO:0001102);; Molecular Function: RNA polymerase II transcription coactivator activity (GO:0001105);; Biological Process: compound eye morphogenesis (GO:0001745);; Molecular Function: RNA polymerase II distal enhance…	--	Krueppel homolog 1 GN=Kr-h1 OS=Drosophila melanogaster (Fruit fly) PE=2 SV=2	schnurri [Culex quinquefasciatus]
	Aedesaegypti_newGene_843	7.52194	5.86418	0.951064	-0.324806	normal	--	--	--	--	--	hypothetical protein M513_12636, partial [Trichuris suis]
	Aedesaegypti_newGene_845	1.31486	1.31124	0.979328	0.0496788	normal	--	--	--	K17656|0|cqu:CpipJ_CPIJ004234|hypothetical protein (A)	--	conserved hypothetical protein [Culex quinquefasciatus]
	Aedesaegypti_newGene_850	10.8882	10.1704	0.978437	-0.0946018	normal	--	--	--	--	--	hypothetical protein CpipJ_CPIJ020093 [Culex quinquefasciatus]
	Aedesaegypti_newGene_852	0.334907	3.2671	--	--	--	--	--	--	--	--	--
	Aedesaegypti_newGene_854	9.47244	7.34237	0.965573	-0.327297	normal	--	--	--	--	--	--
	Aedesaegypti_newGene_860	10.579	5.0767	0.830753	-0.98458	normal	--	--	Cellular Component: plasma membrane (GO:0005886);; Biological Process: cellular copper ion homeostasis (GO:0006878);; Biological Process: response to metal ion (GO:0010038);; Molecular Function: copper uptake transmembrane transporter activity (GO:0015088);; Cellular Component: integral component of membrane (GO:0016021);; Biological Process: copper ion transmembrane transport (GO:0035434);;	K14686|3.23568e-36|aag:AaeL_AAEL013263|high affinity copper transporter, putative; K14686 solute carrier family 31 (copper transporter), member 1 (A)	--	high affinity copper transporter, putative [Aedes aegypti]
	Aedesaegypti_newGene_861	7.02695	6.91735	0.981344	0.0166529	normal	--	--	Molecular Function: copper ion transmembrane transporter activity (GO:0005375);; Cellular Component: integral component of membrane (GO:0016021);; Biological Process: copper ion transmembrane transport (GO:0035434);;	K14686|5.90672e-16|aag:AaeL_AAEL013263|high affinity copper transporter, putative; K14686 solute carrier family 31 (copper transporter), member 1 (A)	--	high affinity copper transporter, putative [Aedes aegypti]
	Aedesaegypti_newGene_862	21.6056	13.9454	0.980097	-0.454186	normal	--	--	--	--	--	--
	Aedesaegypti_newGene_865	457.593	165.611	0.890686	-0.832266	normal	--	--	--	--	--	--
	Aedesaegypti_newGene_866	0.374442	2.20311	0.179926	2.3427	normal	--	--	--	--	--	hypothetical protein AND_002477 [Anopheles darlingi]
	Aedesaegypti_newGene_868	37.9015	22.9805	0.0236084	-0.704656	normal	[U]	Intracellular trafficking, secretion, and vesicular transport	Molecular Function: structural molecule activity (GO:0005198);; Cellular Component: endoplasmic reticulum (GO:0005783);; Cellular Component: cis-Golgi network (GO:0005801);; Biological Process: intracellular protein transport (GO:0006886);; Biological Process: retrograde vesicle-mediated transport, Golgi to ER (GO:0006890);; Biological Process: phagocytosis (GO:0006909);; Biological Process: male…	K17267|0|cqu:CpipJ_CPIJ012523|coatomer subunit gamma; K17267 coatomer protein complex, subunit gamma (A)	Coatomer subunit gamma {ECO:0000250|UniProtKB:Q8I0G5} OS=Anopheles gambiae (African malaria mosquito) PE=3 SV=2	coatomer subunit gamma [Culex quinquefasciatus]
	Aedesaegypti_newGene_875	1.46814	0.53673	--	--	--	--	--	--	--	--	AAEL017467-PA [Aedes aegypti]
	Aedesaegypti_newGene_877	4.13411	3.25136	0.964839	-0.32034	normal	--	--	--	--	--	Anopheles gambiae str. PEST AGAP012443-PA [Anopheles gambiae str. PEST]
	Aedesaegypti_newGene_878	1.53879	1.8492	0.985443	0.222639	normal	--	--	--	--	--	hypothetical protein AND_010194 [Anopheles darlingi]
	Aedesaegypti_newGene_88	6.76897	6.94057	0.978616	0.0928211	normal	--	--	--	--	--	--
	Aedesaegypti_newGene_882	0	1.44745	--	--	--	--	--	Cellular Component: membrane (GO:0016020);;	K04157|2.31782e-11|aga:AgaP_AGAP002232|GPR5HT2A; AGAP002232-PA; K04157 5-hydroxytryptamine receptor 2 (A)	--	hypothetical protein ZHAS_00020976 [Anopheles sinensis]
	Aedesaegypti_newGene_884	2.22649	5.84391	0.00576098	1.41422	up	[L]	Replication, recombination and repair	Cellular Component: nuclear chromosome (GO:0000228);; Molecular Function: four-way junction DNA binding (GO:0000400);; Molecular Function: Y-form DNA binding (GO:0000403);; Molecular Function: heteroduplex DNA loop binding (GO:0000404);; Molecular Function: double-strand/single-strand DNA junction binding (GO:0000406);; Biological Process: meiotic mismatch repair (GO:0000710);; Molecular Function…	K08735|0|cqu:CpipJ_CPIJ017719|DNA mismatch repair protein spellchecker 1; K08735 DNA mismatch repair protein MSH2 (A)	DNA mismatch repair protein spellchecker 1 GN=spel1 OS=Drosophila melanogaster (Fruit fly) PE=3 SV=4	DNA mismatch repair protein spellchecker 1 [Culex quinquefasciatus]
	Aedesaegypti_newGene_885	1.97175	3.11995	0.965067	0.668976	normal	--	--	--	--	--	--
	Aedesaegypti_newGene_886	64.9979	62.8401	0.983834	-0.0188684	normal	--	--	--	--	--	--
	Aedesaegypti_newGene_915	41.7826	26.0419	0.528759	-0.652627	normal	--	--	--	--	--	--
	Aedesaegypti_newGene_916	1.81785	1.25669	0.979897	-0.525663	normal	--	--	--	--	--	--
	Aedesaegypti_newGene_917	23.0729	21.0562	0.984799	0.0942594	normal	--	--	--	--	--	--
	Aedesaegypti_newGene_924	3.58126	6.4948	0.955407	0.934811	normal	--	--	--	--	--	AGAP006748-PA-like protein [Anopheles sinensis]
	Aedesaegypti_newGene_925	31.7791	28.4315	0.976454	-0.143534	normal	--	--	--	--	--	--
	Aedesaegypti_newGene_926	2.22942	3.50652	0.792646	0.652611	normal	--	--	Cellular Component: integral component of membrane (GO:0016021);; Biological Process: transmembrane transport (GO:0055085);;	--	--	monocarboxylate transporter [Culex quinquefasciatus]
	Aedesaegypti_newGene_928	16.9604	8.82052	0.291417	-0.855631	normal	--	--	--	--	--	--
	Aedesaegypti_newGene_929	1.20178	0.564691	0.872512	-1.03957	normal	--	--	--	--	--	AGAP013055-PA-like protein [Anopheles sinensis]
	Aedesaegypti_newGene_938	2.68062	3.4344	0.969074	0.406762	normal	--	--	--	K14610|4.00699e-117|aga:AgaP_AGAP012955|AGAP012955-PA; K14610 solute carrier family 19 (thiamine transporter), member 2/3 (A)	Folate transporter 1 GN=folt-1 OS=Caenorhabditis elegans PE=2 SV=3	AAEL017458-PA [Aedes aegypti]
	Aedesaegypti_newGene_94	4.69363	4.23394	0.978002	-0.113578	normal	--	--	--	--	--	--
	Aedesaegypti_newGene_942	1.98938	1.86407	0.985866	-0.0772483	normal	--	--	--	--	--	--
	Aedesaegypti_newGene_949	2.68263	2.95856	0.969974	0.225277	normal	--	--	--	--	--	conserved hypothetical protein [Culex quinquefasciatus]
	Aedesaegypti_newGene_953	3.63991	3.14216	0.975922	-0.178796	normal	--	--	Cellular Component: membrane (GO:0016020);;	--	--	conserved hypothetical protein [Culex quinquefasciatus]
	Aedesaegypti_newGene_955	12.3459	15.5682	0.952327	0.417465	normal	--	--	--	--	--	--
	Aedesaegypti_newGene_956	49.9527	41.3087	0.980871	-0.0959016	normal	--	--	--	--	--	--
	Aedesaegypti_newGene_966	5.45378	9.82187	0.917668	0.91026	normal	--	--	Biological Process: embryonic development via the syncytial blastoderm (GO:0001700);; Biological Process: startle response (GO:0001964);; Cellular Component: plasma membrane (GO:0005886);; Biological Process: axon guidance (GO:0007411);; Biological Process: locomotion involved in locomotory behavior (GO:0031987);; Biological Process: olfactory behavior (GO:0042048);; Biological Process: central c…	K06841|2.91873e-10|dwi:Dwil_GK17220|GK17220 gene product from transcript GK17220-RA; K06841 semaphorin 5 (A)	--	Semaphorin-5B [Zootermopsis nevadensis]
	Aedesaegypti_newGene_967	2.04854	2.18037	0.968023	0.370481	normal	--	--	--	--	--	--
	Aedesaegypti_newGene_968	1.47078	0.395245	0.822856	-1.79854	normal	--	--	--	--	--	hypothetical protein AaeL_AAEL008911 [Aedes aegypti]
	Aedesaegypti_newGene_976	1.13832	0.511966	--	--	--	--	--	--	--	--	--
	Aedesaegypti_newGene_978	1.6759	1.44543	0.981044	-0.102102	normal	--	--	--	--	--	--
	Aedesaegypti_newGene_979	486.705	373.304	0.972134	-0.224606	normal	--	--	--	K17773|2.95306e-18|cqu:CpipJ_CPIJ002917|hypothetical protein; K17773 mitochondrial import receptor subunit TOM5 (A)	--	hypothetical protein CpipJ_CPIJ002917 [Culex quinquefasciatus]
	Aedesaegypti_newGene_98	73.833	63.5762	0.9893	-0.182602	normal	[R]	General function prediction only	Molecular Function: nucleotide binding (GO:0000166);; Biological Process: regulation of alternative mRNA splicing, via spliceosome (GO:0000381);; Biological Process: compound eye morphogenesis (GO:0001745);; Molecular Function: mRNA binding (GO:0003729);; Molecular Function: protein binding (GO:0005515);; Cellular Component: polytene chromosome (GO:0005700);; Biological Process: mRNA splice site …	K12893|1.86922e-74|cqu:CpipJ_CPIJ008634|52K active chromatin boundary protein; K12893 splicing factor, arginine/serine-rich 4/5/6 (A)	Serine-arginine protein 55 GN=B52 OS=Drosophila melanogaster (Fruit fly) PE=1 SV=4	AGAP004592-PA [Anopheles gambiae str. PEST]
	Aedesaegypti_newGene_983	180.077	154.512	0.996699	-0.20484	normal	[O]	Posttranslational modification, protein turnover, chaperones	Molecular Function: ATP binding (GO:0005524);; Biological Process: protein folding (GO:0006457);; Biological Process: response to stress (GO:0006950);; Molecular Function: 2-alkenal reductase [NAD(P)] activity (GO:0032440);; Molecular Function: unfolded protein binding (GO:0051082);; Biological Process: oxidation-reduction process (GO:0055114);;	K04043|0|cqu:CpipJ_CPIJ004454|hypothetical protein; K04043 molecular chaperone DnaK (A)	Heat shock 70 kDa protein cognate 5 GN=Hsc70-5 OS=Drosophila melanogaster (Fruit fly) PE=1 SV=2	conserved hypothetical protein [Culex quinquefasciatus]
	Aedesaegypti_newGene_984	3.47894	2.51972	--	--	--	--	--	--	K08471|3.60743e-06|cqu:CpipJ_CPIJ018137|Gustatory receptor 28b; K08471 gustatory receptor (A)	--	AAEL017202-PA, partial [Aedes aegypti]
	Aedesaegypti_newGene_986	8.42794	7.82283	0.978805	-0.0865849	normal	--	--	--	--	--	--
	Aedesaegypti_newGene_987	6.03949	5.17146	0.973289	-0.205392	normal	--	--	Molecular Function: extracellular matrix structural constituent (GO:0005201);; Cellular Component: collagen type IV trimer (GO:0005587);; Biological Process: dorsal closure (GO:0007391);; Biological Process: oviduct morphogenesis (GO:0035848);;	K06237|0|cqu:CpipJ_CPIJ005294|collagen IV alpha 1 chain; K06237 collagen, type IV, alpha (A)	Collagen alpha-1(IV) chain (Precursor) GN=Cg25C OS=Drosophila melanogaster (Fruit fly) PE=2 SV=3	collagen IV alpha 1 chain [Culex quinquefasciatus]
	Aedesaegypti_newGene_988	467.96	355.152	0.979206	0.0595595	normal	--	--	--	--	--	AGAP009206-PA-like protein [Anopheles sinensis]
	Aedesaegypti_newGene_989	2.99273	1.39069	0.717625	-1.01997	normal	--	--	Molecular Function: binding (GO:0005488);;	--	Serendipity locus protein H-1 GN=wdn OS=Drosophila melanogaster (Fruit fly) PE=1 SV=2	hypothetical protein AaeL_AAEL007970 [Aedes aegypti]
	Aedesaegypti_newGene_999	5.24754	4.87842	0.973947	-0.18848	normal	--	--	Molecular Function: binding (GO:0005488);; Cellular Component: cell cortex (GO:0005938);; Biological Process: dorsal closure, elongation of leading edge cells (GO:0007394);; Biological Process: imaginal disc-derived wing morphogenesis (GO:0007476);; Biological Process: stress-activated protein kinase signaling cascade (GO:0031098);; Biological Process: imaginal disc fusion, thorax closure (GO:004…	--	--	hypothetical protein AND_004635 [Anopheles darlingi]
	gene0	7.12387	4.35828	0.595162	-0.667728	normal	--	--	Molecular Function: dopachrome isomerase activity (GO:0004167);; Cellular Component: extracellular region (GO:0005576);; Biological Process: melanin biosynthetic process (GO:0042438);; Biological Process: cuticle pigmentation (GO:0048067);;	--	Protein yellow (Precursor) GN=y OS=Drosophila madeirensis (Fruit fly) PE=3 SV=1	dopachrome-conversion enzyme (DCE) isoenzyme, putative [Aedes aegypti]
	gene1	0.195739	0.263111	--	--	--	--	--	Molecular Function: dopachrome isomerase activity (GO:0004167);; Cellular Component: extracellular region (GO:0005576);; Biological Process: melanin biosynthetic process from tyrosine (GO:0006583);; Biological Process: indole-containing compound biosynthetic process (GO:0042435);; Biological Process: developmental pigmentation (GO:0048066);;	--	Protein yellow (Precursor) GN=y OS=Drosophila subobscura (Fruit fly) PE=3 SV=1	dopachrome-conversion enzyme (DCE), putative [Aedes aegypti]
	gene10	0	0	--	--	--	--	--	--	--	--	hypothetical protein AaeL_AAEL000061 [Aedes aegypti]
	gene100	0	0	--	--	--	--	--	--	--	--	--
	gene1000	4.66603	4.52619	0.979696	0.0016237	normal	[R]	General function prediction only	Biological Process: mRNA splicing, via spliceosome (GO:0000398);; Cellular Component: U4 snRNP (GO:0005687);; Cellular Component: U6 snRNP (GO:0005688);; Molecular Function: U6 snRNA binding (GO:0017070);; Molecular Function: U4 snRNA binding (GO:0030621);; Cellular Component: precatalytic spliceosome (GO:0071011);; Cellular Component: catalytic step 2 spliceosome (GO:0071013);;	K12662|0|aag:AaeL_AAEL010013|wd-repeat protein; K12662 U4/U6 small nuclear ribonucleoprotein PRP4 (A)	Lissencephaly-1 homolog {ECO:0000255|HAMAP-Rule:MF_03141} GN=TRIADDRAFT_50647 OS=Trichoplax adhaerens (Trichoplax reptans) PE=3 SV=1	wd-repeat protein [Aedes aegypti]
	gene10000	0.722806	0.492355	0.971364	-0.491123	normal	--	--	--	--	Protein MMS22-like GN=CG14803 OS=Drosophila melanogaster (Fruit fly) PE=2 SV=2	hypothetical protein AaeL_AAEL007726 [Aedes aegypti]
	gene10001	2758.38	2431.76	0.998979	-0.1284	normal	[J]	Translation, ribosomal structure and biogenesis	Biological Process: mitotic spindle elongation (GO:0000022);; Molecular Function: structural constituent of ribosome (GO:0003735);; Biological Process: translation (GO:0006412);; Cellular Component: cytosolic large ribosomal subunit (GO:0022625);; Biological Process: centrosome duplication (GO:0051298);;	K02889|9.18365e-114|aag:AaeL_AAEL007715|60S ribosomal protein L21; K02889 large subunit ribosomal protein L21e (A)	60S ribosomal protein L21 GN=rpl-21 OS=Caenorhabditis elegans PE=1 SV=3	60S ribosomal protein L21 [Aedes aegypti]
	gene10002	18.2822	18.11	0.986214	0.0133991	normal	--	--	Molecular Function: ubiquitin thiolesterase activity (GO:0004221);; Biological Process: ubiquitin-dependent protein catabolic process (GO:0006511);;	K11842|0|cqu:CpipJ_CPIJ002184|hypothetical protein; K11842 ubiquitin carboxyl-terminal hydrolase 12/46 [EC:3.4.19.12] (A)	Ubiquitin carboxyl-terminal hydrolase 46 GN=usp-46 OS=Caenorhabditis elegans PE=1 SV=3	AAEL017004-PA [Aedes aegypti]
	gene10003	264.49	218.796	0.99463	-0.258238	normal	[R]	General function prediction only	Molecular Function: nucleotide binding (GO:0000166);; Biological Process: formation of translation preinitiation complex (GO:0001731);; Molecular Function: mRNA binding (GO:0003729);; Molecular Function: translation initiation factor activity (GO:0003743);; Cellular Component: cytosol (GO:0005829);; Cellular Component: eukaryotic translation initiation factor 3 complex (GO:0005852);; Biological P…	K03253|0|aag:AaeL_AAEL007718|translation initiation factor 3, subunit S9, putative; K03253 translation initiation factor 3 subunit B (A)	Eukaryotic translation initiation factor 3 subunit B {ECO:0000255|HAMAP-Rule:MF_03001} OS=Aedes aegypti (Yellowfever mosquito) PE=3 SV=1	translation initiation factor 3, subunit S9, putative [Aedes aegypti]
	gene10004	1490.67	1114	0.990134	-0.387874	normal	--	--	Cellular Component: extracellular region (GO:0005576);; Biological Process: chitin metabolic process (GO:0006030);; Molecular Function: chitin binding (GO:0008061);;	--	Peritrophin-1 (Precursor) GN=Aper1 OS=Anopheles gambiae (African malaria mosquito) PE=2 SV=2	hypothetical protein AaeL_AAEL007722 [Aedes aegypti]
	gene10005	881.251	594.332	0.563177	-0.572854	normal	--	--	Cellular Component: extracellular region (GO:0005576);; Biological Process: chitin metabolic process (GO:0006030);; Molecular Function: chitin binding (GO:0008061);;	--	Peritrophin-1 (Precursor) GN=Aper1 OS=Anopheles gambiae (African malaria mosquito) PE=2 SV=2	hypothetical protein AaeL_AAEL007711 [Aedes aegypti]
	gene10006	5.80494	6.84395	0.971455	0.237572	normal	--	--	Biological Process: positive regulation of protein phosphorylation (GO:0001934);; Molecular Function: GTPase activator activity (GO:0005096);; Cellular Component: nucleus (GO:0005634);; Biological Process: lipid metabolic process (GO:0006629);; Biological Process: phagocytosis (GO:0006909);; Biological Process: cellular response to DNA damage stimulus (GO:0006974);; Biological Process: response t…	K07207|0|aag:AaeL_AAEL007712|tuberous sclerosis complex 2 (TSC2); K07207 tuberous sclerosis 2 (A)	RapA guanosine triphosphatase-activating protein 1 GN=rapgap1 OS=Dictyostelium discoideum (Slime mold) PE=2 SV=1	tuberous sclerosis complex 2 (TSC2) [Aedes aegypti]
	gene10007	27.1785	24.2014	0.980676	-0.143681	normal	--	--	Cellular Component: cytoplasm (GO:0005737);; Biological Process: regulation of cysteine-type endopeptidase activity involved in apoptotic process (GO:0043281);;	--	Viral IAP-associated factor homolog GN=viaf OS=Drosophila melanogaster (Fruit fly) PE=1 SV=1	viral IAP-associated factor, putative [Aedes aegypti]
	gene10008	27.9293	32.1304	0.96737	0.242208	normal	--	--	Molecular Function: protein phosphatase inhibitor activity (GO:0004864);; Biological Process: mitotic spindle organization (GO:0007052);; Biological Process: regulation of mitosis (GO:0007088);; Biological Process: response to nutrient (GO:0007584);; Molecular Function: sulfonylurea receptor binding (GO:0017098);; Biological Process: water homeostasis (GO:0030104);; Biological Process: negative r…	--	--	alpha-endosulfine, putative [Aedes aegypti]
	gene10009	0	0	--	--	--	--	--	Molecular Function: nucleic acid binding (GO:0003676);; Molecular Function: metal ion binding (GO:0046872);;	--	--	hypothetical protein AaeL_AAEL007724 [Aedes aegypti]
	gene1001	335.438	280.724	0.992026	-0.221141	normal	[R]	General function prediction only	Molecular Function: GTPase activity (GO:0003924);; Molecular Function: GTP binding (GO:0005525);; Cellular Component: endoplasmic reticulum (GO:0005783);; Cellular Component: Golgi apparatus (GO:0005794);; Cellular Component: lipid particle (GO:0005811);; Biological Process: intracellular protein transport (GO:0006886);; Biological Process: endoplasmic reticulum organization (GO:0007029);; Biolog…	K07953|2.01541e-140|aag:AaeL_AAEL010012|GTP-binding protein sar1; K07953 GTP-binding protein SAR1 [EC:3.6.5.-] (A)	GTP-binding protein SAR1 GN=ZK180.4 OS=Caenorhabditis elegans PE=3 SV=1	GTP-binding protein sar1 [Aedes aegypti]
	gene10010	0	0	--	--	--	--	--	--	K16605|0|aag:AaeL_AAEL007720|hypothetical protein; K16605 tubulin polyglutamylase complex subunit 2 (A)	--	hypothetical protein AaeL_AAEL007720 [Aedes aegypti]
	gene10011	0.28525	0.166182	0.984453	-0.284104	normal	--	--	Molecular Function: chloride channel activity (GO:0005254);; Biological Process: chloride transport (GO:0006821);; Cellular Component: chloride channel complex (GO:0034707);;	--	--	hypothetical protein AaeL_AAEL007716 [Aedes aegypti]
	gene10013	0	0.179428	--	--	--	--	--	--	--	--	MUC1 protein, putative [Aedes aegypti]
	gene10014	0	0	--	--	--	--	--	--	--	--	hypothetical protein AaeL_AAEL007727 [Aedes aegypti]
	gene10015	0	0	--	--	--	--	--	--	--	--	--
	gene10016	0	0	--	--	--	--	--	Molecular Function: G-protein coupled receptor activity (GO:0004930);; Molecular Function: olfactory receptor activity (GO:0004984);; Molecular Function: odorant binding (GO:0005549);; Cellular Component: plasma membrane (GO:0005886);; Biological Process: G-protein coupled receptor signaling pathway (GO:0007186);; Cellular Component: integral component of membrane (GO:0016021);; Biological Proces…	--	Odorant receptor 67d GN=Or67d OS=Drosophila melanogaster (Fruit fly) PE=2 SV=3	AAEL015506-PA [Aedes aegypti]
	gene10017	0.120297	0	--	--	--	--	--	--	--	--	hypothetical protein AaeL_AAEL015507 [Aedes aegypti]
	gene10018	0.929681	0.620331	0.962316	-0.569106	normal	[T]	Signal transduction mechanisms	--	--	WD repeat-containing protein 5 homolog GN=wdr5 OS=Dictyostelium discoideum (Slime mold) PE=3 SV=1	hypothetical protein AaeL_AAEL001283 [Aedes aegypti]
	gene10019	1.28771	1.21762	0.863435	0.735259	normal	--	--	Cellular Component: viral nucleocapsid (GO:0019013);;	--	--	hypothetical protein AaeL_AAEL001267 [Aedes aegypti]
	gene1002	1.98899	1.60683	0.968336	-0.299802	normal	[R]	General function prediction only	Molecular Function: nucleic acid binding (GO:0003676);; Molecular Function: metal ion binding (GO:0046872);;	--	Transcription factor grauzone GN=grau OS=Drosophila melanogaster (Fruit fly) PE=1 SV=1	hypothetical protein AaeL_AAEL010006 [Aedes aegypti]
	gene10021	14.6708	11.7549	0.981504	-0.224856	normal	--	--	--	--	--	hypothetical protein AaeL_AAEL001281 [Aedes aegypti]
	gene10022	138.604	225.768	0.0342863	0.72141	normal	--	--	Molecular Function: inorganic anion exchanger activity (GO:0005452);; Biological Process: anion transport (GO:0006820);; Cellular Component: integral component of membrane (GO:0016021);;	K13855|0|aag:AaeL_AAEL001269|anion exchange protein 2, slc4a2 (A)	--	anion exchange protein 2, slc4a2 [Aedes aegypti]
	gene10023	8.96222	7.88763	0.978814	-0.120532	normal	--	--	--	--	--	hypothetical protein AaeL_AAEL001270 [Aedes aegypti]
	gene10024	25.2091	19.471	0.936671	-0.333504	normal	--	--	Molecular Function: catalytic activity (GO:0003824);; Cellular Component: transcription factor complex (GO:0005667);; Cellular Component: endoplasmic reticulum (GO:0005783);; Cellular Component: cell surface (GO:0009986);; Biological Process: nuclear envelope reassembly (GO:0031468);; Biological Process: rhabdomere development (GO:0042052);; Biological Process: positive regulation of apoptotic ce…	K14012|0|aag:AaeL_AAEL001251|nsfl1 cofactor P47; K14012 UBX domain-containing protein 1 (A)	NSFL1 cofactor p47 homolog GN=nsfl1c OS=Dictyostelium discoideum (Slime mold) PE=3 SV=1	nsfl1 cofactor P47 [Aedes aegypti]
	gene10026	20.9266	22.0445	0.9847	0.103292	normal	--	--	--	--	--	hypothetical protein AaeL_AAEL001250 [Aedes aegypti]
	gene10027	0	0	--	--	--	--	--	--	--	--	hypothetical protein AaeL_AAEL001285 [Aedes aegypti]
	gene10028	0	0	--	--	--	--	--	--	--	--	--
	gene10029	1.91527	2.24042	0.968863	0.279936	normal	--	--	Molecular Function: RNA binding (GO:0003723);;	K13162|1.99895e-73|aag:AaeL_AAEL001245|heterogeneous nuclear ribonucleoprotein; K13162 poly(rC)-binding protein 2/3/4 (A)	--	heterogeneous nuclear ribonucleoprotein [Aedes aegypti]
	gene1003	2.61748	2.5777	0.980681	0.0167226	normal	[R]	General function prediction only	Molecular Function: nucleic acid binding (GO:0003676);; Cellular Component: nucleus (GO:0005634);; Molecular Function: zinc ion binding (GO:0008270);;	--	Protein suppressor of hairy wing GN=su(Hw) OS=Drosophila ananassae (Fruit fly) PE=2 SV=1	hypothetical protein AaeL_AAEL010011 [Aedes aegypti]
	gene10030	0	0	--	--	--	--	--	Biological Process: ion transport (GO:0006811);; Molecular Function: extracellular-glycine-gated chloride channel activity (GO:0016934);; Cellular Component: glycine-gated chloride channel complex (GO:0016935);; Biological Process: neurogenesis (GO:0022008);;	--	Glutamate-gated chloride channel (Precursor) GN=CG7535 OS=Drosophila melanogaster (Fruit fly) PE=1 SV=2	hypothetical protein AaeL_AAEL001272 [Aedes aegypti]
	gene10031	9.88297	6.37867	0.551593	-0.605632	normal	[GEPR]	--	Biological Process: carbohydrate transport (GO:0008643);; Cellular Component: integral component of membrane (GO:0016021);; Molecular Function: substrate-specific transmembrane transporter activity (GO:0022891);; Biological Process: transmembrane transport (GO:0055085);;	--	Facilitated trehalose transporter Tret1-2 homolog {ECO:0000303|PubMed:20035867} OS=Drosophila melanogaster (Fruit fly) PE=2 SV=1	sugar transporter [Aedes aegypti]
	gene10032	0	0	--	--	--	--	--	--	--	--	--
	gene10033	105.517	78.47	0.884531	-0.397401	normal	--	--	--	--	--	hypothetical protein AaeL_AAEL001247 [Aedes aegypti]
	gene10034	47.0037	25.8985	0.00682604	-0.835766	normal	--	--	--	--	--	hypothetical protein AaeL_AAEL001264 [Aedes aegypti]
	gene10035	1.12481	1.88541	0.878299	0.665532	normal	--	--	--	--	--	hypothetical protein AaeL_AAEL001253 [Aedes aegypti]
	gene10036	1.50855	1.57448	0.984271	0.0867178	normal	--	--	--	--	--	hypothetical protein AaeL_AAEL001282 [Aedes aegypti]
	gene10037	0	1.74118	--	--	--	--	--	--	--	--	hypothetical protein AaeL_AAEL001274 [Aedes aegypti]
	gene10038	1.48838	0.744505	0.936796	-0.985737	normal	--	--	Molecular Function: binding (GO:0005488);;	--	--	AAEL017283-PA [Aedes aegypti]
	gene10039	5.16311	4.37479	0.980484	-0.148569	normal	--	--	Molecular Function: RNA polymerase II transcription cofactor activity (GO:0001104);; Biological Process: regulation of transcription from RNA polymerase II promoter (GO:0006357);; Cellular Component: mediator complex (GO:0016592);;	K13528|7.34872e-162|aag:AaeL_AAEL001260|hypothetical protein; K13528 mediator of RNA polymerase II transcription subunit 20 (A)	Mediator of RNA polymerase II transcription subunit 20 GN=MED20 OS=Aedes aegypti (Yellowfever mosquito) PE=3 SV=1	hypothetical protein AaeL_AAEL001260 [Aedes aegypti]
	gene1004	1.15078	1.09467	0.982808	-0.0341803	normal	[R]	General function prediction only	Molecular Function: nucleic acid binding (GO:0003676);; Cellular Component: nucleus (GO:0005634);; Molecular Function: zinc ion binding (GO:0008270);;	--	Protein suppressor of hairy wing GN=su(Hw) OS=Drosophila melanogaster (Fruit fly) PE=1 SV=2	hypothetical protein AaeL_AAEL010010 [Aedes aegypti]
	gene10040	3.06875	2.41563	0.974719	-0.305521	normal	--	--	--	--	--	hypothetical protein AaeL_AAEL001249 [Aedes aegypti]
	gene10041	4.72476	4.87998	0.98186	0.0953011	normal	--	--	Biological Process: microtubule cytoskeleton organization (GO:0000226);;	--	--	hypothetical protein AaeL_AAEL001254 [Aedes aegypti]
	gene10042	68.1018	69.4144	0.995538	0.0623463	normal	--	--	Molecular Function: catalytic activity (GO:0003824);; Molecular Function: calcium ion binding (GO:0005509);; Biological Process: carbohydrate metabolic process (GO:0005975);;	--	--	ef-hand protein nucb1 [Aedes aegypti]
	gene10043	70.5357	43.0214	0.210988	-0.646602	normal	[U]	Intracellular trafficking, secretion, and vesicular transport	Molecular Function: ARF GTPase activator activity (GO:0008060);; Molecular Function: zinc ion binding (GO:0008270);; Biological Process: regulation of ARF GTPase activity (GO:0032312);;	K12493|1.328e-103|aag:AaeL_AAEL001277|arf gtpase-activating protein; K12493 ADP-ribosylation factor GTPase-activating protein 2/3 (A)	Uncharacterized protein F07F6.4 GN=F07F6.4 OS=Caenorhabditis elegans PE=3 SV=2	arf gtpase-activating protein [Aedes aegypti]
	gene10044	5.83692	2.96701	0.710851	-0.953714	normal	--	--	--	--	--	hypothetical protein AaeL_AAEL001261 [Aedes aegypti]
	gene10045	0	0	--	--	--	--	--	--	--	--	--
	gene10046	8.30067	5.96943	0.919415	-0.568498	normal	--	--	--	--	--	hypothetical protein AaeL_AAEL001271 [Aedes aegypti]
	gene10047	32.5699	40.9074	0.933132	0.339987	normal	--	--	--	--	--	hypothetical protein AaeL_AAEL001248 [Aedes aegypti]
	gene10048	9.84493	11.2399	0.971766	0.202329	normal	--	--	--	--	--	hypothetical protein AaeL_AAEL001256 [Aedes aegypti]
	gene10049	0.435743	0.237284	--	--	--	--	--	--	--	--	hypothetical protein AaeL_AAEL001278 [Aedes aegypti]
	gene1005	1.60013	1.6364	0.98153	0.0561644	normal	[R]	General function prediction only	Cellular Component: nucleus (GO:0005634);; Molecular Function: zinc ion binding (GO:0008270);;	--	Protein suppressor of hairy wing GN=su(Hw) OS=Drosophila virilis (Fruit fly) PE=2 SV=1	hypothetical protein AaeL_AAEL010001 [Aedes aegypti]
	gene10050	0	0	--	--	--	--	--	--	--	--	hypothetical protein AaeL_AAEL001265 [Aedes aegypti]
	gene10051	0.314224	0.256301	--	--	--	--	--	--	--	--	hypothetical protein AaeL_AAEL001286 [Aedes aegypti]
	gene10052	0	0	--	--	--	--	--	--	--	--	hypothetical protein AaeL_AAEL001263 [Aedes aegypti]
	gene10053	0	0	--	--	--	--	--	--	--	--	hypothetical protein AaeL_AAEL001258 [Aedes aegypti]
	gene10054	1.64971	2.15998	0.979097	0.43165	normal	[J]	Translation, ribosomal structure and biogenesis	Molecular Function: structural constituent of ribosome (GO:0003735);; Cellular Component: mitochondrial small ribosomal subunit (GO:0005763);; Biological Process: translation (GO:0006412);; Biological Process: regulation of growth (GO:0040008);;	K02956|0|aag:AaeL_AAEL001280|28S ribosomal protein S15, mitochondrial precursor; K02956 small subunit ribosomal protein S15 (A)	28S ribosomal protein S15, mitochondrial (Precursor) GN=bonsai OS=Drosophila melanogaster (Fruit fly) PE=2 SV=2	28S ribosomal protein S15, mitochondrial precursor [Aedes aegypti]
	gene10055	0.0817345	0.133223	--	--	--	--	--	--	--	--	hypothetical protein AaeL_AAEL001262 [Aedes aegypti]
	gene10056	8.75481	12.0603	0.702621	0.479946	normal	--	--	--	--	--	hypothetical protein AaeL_AAEL001284 [Aedes aegypti]
	gene10057	0.0302175	0.0247118	--	--	--	[T]	Signal transduction mechanisms	Molecular Function: peptidase activator activity involved in apoptotic process (GO:0016505);;	--	F-box/WD repeat-containing protein sel-10 OS=Caenorhabditis briggsae PE=3 SV=1	hypothetical protein AaeL_AAEL001276 [Aedes aegypti]
	gene10058	23.1874	15.6632	0.444647	-0.543567	normal	[U]	Intracellular trafficking, secretion, and vesicular transport	Biological Process: positive regulation of extracellular matrix constituent secretion (GO:0003331);; Molecular Function: serine-type endopeptidase activity (GO:0004252);; Cellular Component: lipid particle (GO:0005811);; Biological Process: intracellular protein transport (GO:0006886);; Biological Process: ER to Golgi vesicle-mediated transport (GO:0006888);; Biological Process: endoplasmic retic…	K14007|0|aag:AaeL_AAEL001273|Sec24B protein, putative; K14007 protein transport protein SEC24 (A)	Protein transport protein SEC24 GN=sec24 OS=Dictyostelium discoideum (Slime mold) PE=3 SV=1	Sec24B protein, putative [Aedes aegypti]
	gene10059	21.3939	22.0149	0.990406	0.0603893	normal	--	--	Biological Process: tricarboxylic acid cycle (GO:0006099);; Molecular Function: Ral GTPase binding (GO:0017160);; Biological Process: rhabdomere development (GO:0042052);; Biological Process: muscle cell cellular homeostasis (GO:0046716);; Biological Process: positive regulation of neuron death (GO:1901216);;	--	--	rap1 gtpase-gdp dissociation stimulator [Aedes aegypti]
	gene1006	1.93389	1.11797	0.942654	-0.721328	normal	[R]	General function prediction only	Molecular Function: nucleic acid binding (GO:0003676);; Molecular Function: metal ion binding (GO:0046872);;	--	Transcription factor grauzone GN=grau OS=Drosophila melanogaster (Fruit fly) PE=1 SV=1	deformed wings, putative [Aedes aegypti]
	gene10061	2.85915	2.08382	0.971817	-0.469516	normal	[F]	Nucleotide transport and metabolism	Molecular Function: thymidylate kinase activity (GO:0004798);; Molecular Function: ATP binding (GO:0005524);; Biological Process: dTDP biosynthetic process (GO:0006233);; Biological Process: phosphorylation (GO:0016310);;	K00943|7.02789e-179|aag:AaeL_AAEL001246|Thymidylate kinase, putative; K00943 dTMP kinase [EC:2.7.4.9] (A)	Thymidylate kinase GN=dtymk OS=Dictyostelium discoideum (Slime mold) PE=3 SV=1	Thymidylate kinase, putative [Aedes aegypti]
	gene10062	6.31861	4.57687	0.883579	-0.430536	normal	--	--	Molecular Function: metal ion binding (GO:0046872);;	--	Zinc finger protein on ecdysone puffs GN=Pep OS=Drosophila melanogaster (Fruit fly) PE=1 SV=1	merozoite surface protein, putative [Aedes aegypti]
	gene10063	0.746708	1.97507	--	--	--	--	--	Biological Process: detection of chemical stimulus involved in sensory perception of bitter taste (GO:0001580);; Molecular Function: calcium channel activity (GO:0005262);; Biological Process: calcium ion transport (GO:0006816);; Biological Process: memory (GO:0007613);; Biological Process: mechanosensory behavior (GO:0007638);; Cellular Component: integral component of membrane (GO:0016021);; Mo…	K04984|6.89898e-161|aag:AaeL_AAEL001268|hypothetical protein (A)	Transient receptor potential cation channel subfamily A member 1 GN=TrpA1 OS=Drosophila melanogaster (Fruit fly) PE=2 SV=4	hypothetical protein AaeL_AAEL001268 [Aedes aegypti]
	gene10064	0	0	--	--	--	--	--	Molecular Function: serotonin receptor activity (GO:0004993);; Cellular Component: integral component of plasma membrane (GO:0005887);; Biological Process: serotonin receptor signaling pathway (GO:0007210);;	K04153|5.66635e-72|cqu:CpipJ_CPIJ011755|hypothetical protein (A)	5-hydroxytryptamine receptor OS=Bombyx mori (Silk moth) PE=2 SV=1	AAEL017019-PA, partial [Aedes aegypti]
	gene10065	0	0	--	--	--	[B]	Chromatin structure and dynamics	Cellular Component: nucleosome (GO:0000786);; Molecular Function: DNA binding (GO:0003677);; Cellular Component: nucleus (GO:0005634);; Biological Process: nucleosome assembly (GO:0006334);; Molecular Function: protein heterodimerization activity (GO:0046982);;	K11253|0|aag:AaeL_AAEL007783|centromere protein-A, putative (A)	Histone H3 OS=Euplotes crassus PE=3 SV=3	centromere protein-A, putative [Aedes aegypti]
	gene10066	899.565	762.63	0.997972	-0.209409	normal	--	--	Biological Process: ATP hydrolysis coupled proton transport (GO:0015991);; Cellular Component: proton-transporting V-type ATPase, V1 domain (GO:0033180);; Molecular Function: proton-transporting ATP synthase activity, rotational mechanism (GO:0046933);; Molecular Function: proton-transporting ATPase activity, rotational mechanism (GO:0046961);;	K03662|0|aag:AaeL_AAEL007777|vacuolar ATP synthase subunit S1; K03662 V-type H+-transporting ATPase S1 subunit (A)	--	vacuolar ATP synthase subunit S1 [Aedes aegypti]
	gene10067	98.3369	119.697	0.982254	0.308887	normal	[H]	Coenzyme transport and metabolism	Molecular Function: 5-aminolevulinate synthase activity (GO:0003870);; Molecular Function: alanine-tRNA ligase activity (GO:0004813);; Cellular Component: mitochondrial matrix (GO:0005759);; Biological Process: alanyl-tRNA aminoacylation (GO:0006419);; Biological Process: heme biosynthetic process (GO:0006783);; Molecular Function: pyridoxal phosphate binding (GO:0030170);; Biological Process: ch…	K00643|0|aag:AaeL_AAEL007787|5-aminolevulinic acid synthase; K00643 5-aminolevulinate synthase [EC:2.3.1.37] (A)	Serine palmitoyltransferase 3 GN=sptl-3 OS=Caenorhabditis elegans PE=3 SV=2	5-aminolevulinic acid synthase [Aedes aegypti]
	gene10068	15.1294	23.178	0.189402	0.635867	normal	--	--	--	--	Protein slit C-product (Precursor) GN=sli OS=Drosophila melanogaster (Fruit fly) PE=1 SV=2	leucine-rich transmembrane protein [Aedes aegypti]
	gene10069	0.0681617	0	--	--	--	--	--	Cellular Component: integral component of membrane (GO:0016021);;	--	Chaoptin (Fragment) GN=CHP OS=Tribolium castaneum (Red flour beetle) PE=2 SV=1	leucine-rich transmembrane protein [Aedes aegypti]
	gene1007	5.51683	4.22328	0.949224	-0.352931	normal	--	--	--	--	--	hypothetical protein AaeL_AAEL010009 [Aedes aegypti]
	gene10070	0	0.226833	--	--	--	--	--	--	--	--	hypothetical protein AaeL_AAEL007782 [Aedes aegypti]
	gene10072	0	0	--	--	--	--	--	Molecular Function: ionotropic glutamate receptor activity (GO:0004970);; Molecular Function: extracellular-glutamate-gated ion channel activity (GO:0005234);; Cellular Component: membrane (GO:0016020);; Biological Process: ionotropic glutamate receptor signaling pathway (GO:0035235);;	--	--	hypothetical protein AaeL_AAEL007781 [Aedes aegypti]
	gene10073	0	0	--	--	--	--	--	Molecular Function: extracellular ligand-gated ion channel activity (GO:0005230);;	--	--	hypothetical protein AaeL_AAEL007786 [Aedes aegypti]
	gene10074	4.68234	3.65823	0.969384	-0.333967	normal	--	--	--	--	--	hypothetical protein AaeL_AAEL007780 [Aedes aegypti]
	gene10075	0	0	--	--	--	--	--	--	--	--	hypothetical protein AaeL_AAEL007776 [Aedes aegypti]
	gene10076	0	0	--	--	--	--	--	--	--	--	hypothetical protein AaeL_AAEL007784 [Aedes aegypti]
	gene10077	0	0	--	--	--	--	--	Molecular Function: sequence-specific DNA binding RNA polymerase II transcription factor activity (GO:0000981);; Biological Process: imaginal disc-derived wing vein specification (GO:0007474);; Biological Process: mesoderm development (GO:0007498);; Biological Process: somatic muscle development (GO:0007525);; Biological Process: muscle attachment (GO:0016203);; Biological Process: cell adhesion …	K09104|0|aag:AaeL_AAEL007779|hypothetical protein; K09104 bHLH factor, other (A)	Helix-loop-helix protein delilah GN=tx OS=Drosophila melanogaster (Fruit fly) PE=1 SV=3	hypothetical protein AaeL_AAEL007779 [Aedes aegypti]
	gene10078	0	0	--	--	--	--	--	--	--	--	--
	gene10079	0	0	--	--	--	--	--	--	--	--	hypothetical protein AaeL_AAEL015509 [Aedes aegypti]
	gene1008	1.09902	1.30628	0.98304	0.2509	normal	[R]	General function prediction only	Molecular Function: nucleic acid binding (GO:0003676);; Cellular Component: nucleus (GO:0005634);; Molecular Function: zinc ion binding (GO:0008270);;	--	Protein glass GN=gl OS=Drosophila melanogaster (Fruit fly) PE=1 SV=2	hypothetical protein AaeL_AAEL009998 [Aedes aegypti]
	gene10080	0	0	--	--	--	--	--	Biological Process: sensory perception of chemical stimulus (GO:0007606);;	--	Lachesin (Precursor) GN=LAC OS=Schistocerca americana (American grasshopper) PE=1 SV=1	defective proboscis extension response, putative [Aedes aegypti]
	gene10081	0.14447	0.467746	--	--	--	--	--	Molecular Function: 3'-5'-exoribonuclease activity (GO:0000175);; Molecular Function: nucleic acid binding (GO:0003676);; Molecular Function: single-stranded DNA 3'-5' exodeoxyribonuclease activity (GO:0008310);; Molecular Function: double-stranded DNA 3'-5' exodeoxyribonuclease activity (GO:0008311);; Biological Process: histone mRNA catabolic process (GO:0071044);;	K18417|3.46697e-175|aag:AaeL_AAEL007801|exonuclease; K18417 ERI1 exoribonuclease 2 [EC:3.1.-.-] (A)	3&apos;-5&apos; exonuclease eri-1 GN=eri-1 OS=Caenorhabditis elegans PE=1 SV=2	exonuclease [Aedes aegypti]
	gene10082	1.71904	1.58925	0.979423	-0.0794579	normal	--	--	Cellular Component: nuclear inner membrane (GO:0005637);;	--	Lamin-B receptor OS=Drosophila melanogaster (Fruit fly) PE=1 SV=1	lamin b receptor [Aedes aegypti]
	gene10083	0.656325	0.696134	0.984528	0.0902949	normal	--	--	--	K16589|0|aag:AaeL_AAEL007810|hypothetical protein; K16589 HAUS augmin-like complex subunit 6 (A)	--	hypothetical protein AaeL_AAEL007810 [Aedes aegypti]
	gene10084	3.46426	3.23192	0.96967	-0.223154	normal	--	--	Biological Process: organelle organization (GO:0006996);; Molecular Function: metal ion binding (GO:0046872);;	--	Mitosis initiation protein fs(1)Ya GN=fs(1)Ya OS=Drosophila melanogaster (Fruit fly) PE=1 SV=4	hypothetical protein AaeL_AAEL007813 [Aedes aegypti]
	gene10085	1.01957	0.833027	0.981736	-0.246989	normal	--	--	Molecular Function: zinc ion binding (GO:0008270);;	--	--	hypothetical protein AaeL_AAEL007797 [Aedes aegypti]
	gene10086	21.2015	18.6279	0.98273	-0.171409	normal	[DZ]	--	--	K11493|0|aag:AaeL_AAEL007799|regulator of chromosome condensation; K11493 regulator of chromosome condensation (A)	Regulator of chromosome condensation GN=Rcc1 OS=Drosophila melanogaster (Fruit fly) PE=1 SV=2	regulator of chromosome condensation [Aedes aegypti]
	gene10087	1.15319	1.34435	--	--	--	--	--	--	--	--	--
	gene10088	1.52624	1.09703	--	--	--	--	--	--	--	--	--
	gene10089	0	0	--	--	--	--	--	Molecular Function: protein dimerization activity (GO:0046983);;	--	Helix-loop-helix protein 13 OS=Caenorhabditis elegans PE=2 SV=1	n-twist [Aedes aegypti]
	gene1009	29.6833	35.1418	0.987155	0.260687	normal	--	--	Molecular Function: calcium ion binding (GO:0005509);; Cellular Component: plasma membrane (GO:0005886);; Biological Process: homophilic cell adhesion via plasma membrane adhesion molecules (GO:0007156);; Cellular Component: integral component of membrane (GO:0016021);;	--	Cadherin-89D (Precursor) GN=Cad89D OS=Drosophila melanogaster (Fruit fly) PE=2 SV=3	hypothetical protein AaeL_AAEL010014 [Aedes aegypti]
	gene10090	3.37973	5.96194	0.0141706	0.856083	normal	[Q]	Secondary metabolites biosynthesis, transport and catabolism	Molecular Function: ferroxidase activity (GO:0004322);; Molecular Function: copper ion binding (GO:0005507);; Cellular Component: cell surface (GO:0009986);; Cellular Component: basal part of cell (GO:0045178);; Biological Process: iron ion homeostasis (GO:0055072);; Biological Process: oxidation-reduction process (GO:0055114);;	--	Hemocytin (Precursor) OS=Bombyx mori (Silk moth) PE=2 SV=1	multicopper oxidase [Aedes aegypti]
	gene10091	2.48798	2.19322	0.982231	-0.306186	normal	--	--	--	--	--	AAEL017497-PA [Aedes aegypti]
	gene10092	1.13764	0.545217	0.297162	-1.00361	normal	--	--	--	--	--	hypothetical protein AaeL_AAEL007805 [Aedes aegypti]
	gene10093	1.29694	1.68068	0.952928	0.3935	normal	--	--	Biological Process: embryonic development via the syncytial blastoderm (GO:0001700);; Biological Process: startle response (GO:0001964);; Molecular Function: receptor activity (GO:0004872);; Biological Process: cellular process (GO:0009987);; Cellular Component: integral component of membrane (GO:0016021);; Biological Process: locomotion involved in locomotory behavior (GO:0031987);; Biological P…	K06841|0|aag:AaeL_AAEL007804|semaphorin; K06841 semaphorin 5 (A)	Semaphorin-1A (Precursor) GN=Sema-1a OS=Drosophila melanogaster (Fruit fly) PE=2 SV=2	semaphorin [Aedes aegypti]
	gene10094	0	0	--	--	--	--	--	--	--	--	--
	gene10095	4.0571	2.81778	0.943052	-0.478223	normal	--	--	Molecular Function: serine-type endopeptidase activity (GO:0004252);; Biological Process: proteolysis (GO:0006508);;	--	Proclotting enzyme heavy chain (Precursor) OS=Tachypleus tridentatus (Japanese horseshoe crab) PE=1 SV=1	serine protease [Aedes aegypti]
	gene10096	0	0	--	--	--	--	--	Molecular Function: monooxygenase activity (GO:0004497);; Molecular Function: iron ion binding (GO:0005506);; Molecular Function: electron carrier activity (GO:0009055);; Molecular Function: oxidoreductase activity, acting on paired donors, with incorporation or reduction of molecular oxygen (GO:0016705);; Molecular Function: heme binding (GO:0020037);; Biological Process: oxidation-reduction pro…	K15001|0|aag:AaeL_AAEL007812|cytochrome P450 (A)	Cytochrome P450 4C1 GN=CYP4C1 OS=Blaberus discoidalis (Tropical cockroach) PE=2 SV=1	cytochrome P450 [Aedes aegypti]
	gene10097	0	0.100369	--	--	--	--	--	--	--	--	hypothetical protein AaeL_AAEL007806 [Aedes aegypti]
	gene10098	64.9592	40.2446	0.0923917	-0.659115	normal	--	--	Cellular Component: integral component of membrane (GO:0016021);; Molecular Function: transferase activity, transferring hexosyl groups (GO:0016758);;	K03850|0|aag:AaeL_AAEL007809|potassium channel regulator; K03850 alpha-1,2-glucosyltransferase [EC:2.4.1.256] (A)	Putative Dol-P-Glc:Glc(2)Man(9)GlcNAc(2)-PP-Dol alpha-1,2-glucosyltransferase {ECO:0000250|UniProtKB:P50076} GN=Alg10 OS=Drosophila melanogaster (Fruit fly) PE=2 SV=1	potassium channel regulator [Aedes aegypti]
	gene10099	77.5349	108.886	0.611055	0.513308	normal	[Q]	Secondary metabolites biosynthesis, transport and catabolism	Molecular Function: monooxygenase activity (GO:0004497);; Molecular Function: iron ion binding (GO:0005506);; Molecular Function: electron carrier activity (GO:0009055);; Cellular Component: membrane (GO:0016020);; Molecular Function: oxidoreductase activity, acting on paired donors, with incorporation or reduction of molecular oxygen (GO:0016705);; Molecular Function: heme binding (GO:0020037);;…	K15001|0|aag:AaeL_AAEL007816|cytochrome P450; K15001 cytochrome P450, family 4 [EC:1.14.-.-] (A)	Cytochrome P450 4d2 GN=Cyp4d2 OS=Drosophila melanogaster (Fruit fly) PE=2 SV=2	AAEL007816-PA [Aedes aegypti]
	gene101	0	0	--	--	--	--	--	--	--	--	--
	gene1010	21.6739	20.034	0.992548	-0.0411909	normal	--	--	--	--	Protein GDAP2 homolog GN=CG18812 OS=Drosophila melanogaster (Fruit fly) PE=2 SV=1	ganglioside induced differentiation associated protein [Aedes aegypti]
	gene10100	0.0667237	0.161998	--	--	--	[Q]	Secondary metabolites biosynthesis, transport and catabolism	Molecular Function: monooxygenase activity (GO:0004497);; Molecular Function: iron ion binding (GO:0005506);; Molecular Function: electron carrier activity (GO:0009055);; Molecular Function: oxidoreductase activity, acting on paired donors, with incorporation or reduction of molecular oxygen (GO:0016705);; Molecular Function: heme binding (GO:0020037);; Biological Process: oxidation-reduction pro…	K15001|0|aag:AaeL_AAEL007807|cytochrome P450; K15001 cytochrome P450, family 4 [EC:1.14.-.-] (A)	Cytochrome P450 4d1 GN=Cyp4d1 OS=Drosophila simulans (Fruit fly) PE=3 SV=1	AAEL007795-PA [Aedes aegypti]
	gene10101	0.65092	1.75599	0.595137	1.33958	normal	[Q]	Secondary metabolites biosynthesis, transport and catabolism	Molecular Function: monooxygenase activity (GO:0004497);; Molecular Function: iron ion binding (GO:0005506);; Molecular Function: electron carrier activity (GO:0009055);; Molecular Function: oxidoreductase activity, acting on paired donors, with incorporation or reduction of molecular oxygen (GO:0016705);; Molecular Function: heme binding (GO:0020037);; Biological Process: oxidation-reduction pro…	K15001|0|aag:AaeL_AAEL007807|cytochrome P450; K15001 cytochrome P450, family 4 [EC:1.14.-.-] (A)	Cytochrome P450 4d1 GN=Cyp4d1 OS=Drosophila simulans (Fruit fly) PE=3 SV=1	cytochrome P450 [Aedes aegypti]
	gene10102	0.37341	0.302801	--	--	--	[Q]	Secondary metabolites biosynthesis, transport and catabolism	Molecular Function: monooxygenase activity (GO:0004497);; Molecular Function: iron ion binding (GO:0005506);; Molecular Function: electron carrier activity (GO:0009055);; Molecular Function: oxidoreductase activity, acting on paired donors, with incorporation or reduction of molecular oxygen (GO:0016705);; Molecular Function: heme binding (GO:0020037);; Biological Process: oxidation-reduction pro…	K15001|0|aag:AaeL_AAEL007808|cytochrome P450; K15001 cytochrome P450, family 4 [EC:1.14.-.-] (A)	Cytochrome P450 4d1 GN=Cyp4d1 OS=Drosophila melanogaster (Fruit fly) PE=2 SV=2	cytochrome P450 [Aedes aegypti]
	gene10103	87.7148	154.917	0.000268309	0.859599	normal	[Q]	Secondary metabolites biosynthesis, transport and catabolism	Molecular Function: monooxygenase activity (GO:0004497);; Molecular Function: iron ion binding (GO:0005506);; Molecular Function: electron carrier activity (GO:0009055);; Molecular Function: oxidoreductase activity, acting on paired donors, with incorporation or reduction of molecular oxygen (GO:0016705);; Molecular Function: heme binding (GO:0020037);; Biological Process: oxidation-reduction pro…	K15001|0|aag:AaeL_AAEL007815|cytochrome P450; K15001 cytochrome P450, family 4 [EC:1.14.-.-] (A)	Cytochrome P450 4d1 GN=Cyp4d1 OS=Drosophila melanogaster (Fruit fly) PE=2 SV=2	AAEL007815-PA [Aedes aegypti]
	gene10104	5.57242	9.28453	0.254392	0.769625	normal	[Q]	Secondary metabolites biosynthesis, transport and catabolism	Molecular Function: monooxygenase activity (GO:0004497);; Molecular Function: iron ion binding (GO:0005506);; Molecular Function: electron carrier activity (GO:0009055);; Molecular Function: oxidoreductase activity, acting on paired donors, with incorporation or reduction of molecular oxygen (GO:0016705);; Molecular Function: heme binding (GO:0020037);; Biological Process: oxidation-reduction pro…	K15001|0|aag:AaeL_AAEL007798|cytochrome P450; K15001 cytochrome P450, family 4 [EC:1.14.-.-] (A)	Probable cytochrome P450 4d14 GN=Cyp4d14 OS=Drosophila melanogaster (Fruit fly) PE=3 SV=1	cytochrome P450 [Aedes aegypti]
	gene10105	1.01437	1.01819	0.986177	0.0159556	normal	[FJ]	--	Biological Process: metabolic process (GO:0008152);; Molecular Function: zinc ion binding (GO:0008270);; Molecular Function: hydrolase activity (GO:0016787);;	K15442|0|aag:AaeL_AAEL007800|cytidine and deoxycytidylate deaminase zinc-binding region; K15442 tRNA-specific adenosine deaminase 3 (A)	--	cytidine and deoxycytidylate deaminase zinc-binding region [Aedes aegypti]
	gene10106	4.18556	3.15433	0.959525	-0.370376	normal	[IQR]	--	Cellular Component: cytoplasm (GO:0005737);; Biological Process: response to X-ray (GO:0010165);; Molecular Function: oxidoreductase activity, acting on CH-OH group of donors (GO:0016614);; Biological Process: defense response to Gram-negative bacterium (GO:0050829);; Biological Process: oxidation-reduction process (GO:0055114);; Biological Process: regulation of reactive oxygen species metabolic…	--	WW domain-containing oxidoreductase GN=Wwox OS=Drosophila melanogaster (Fruit fly) PE=2 SV=1	short-chain dehydrogenase [Aedes aegypti]
	gene10107	45.3885	36.7545	0.969239	-0.281875	normal	--	--	Molecular Function: translation initiation factor activity (GO:0003743);; Cellular Component: cytoplasm (GO:0005737);; Biological Process: translational initiation (GO:0006413);; Biological Process: long-term memory (GO:0007616);; Biological Process: RNA metabolic process (GO:0016070);; Biological Process: axon midline choice point recognition (GO:0016199);; Biological Process: negative regulatio…	--	Protein krasavietz GN=kra OS=Drosophila melanogaster (Fruit fly) PE=1 SV=1	translation initiation factor 5C, putative [Aedes aegypti]
	gene10108	0	0	--	--	--	--	--	Cellular Component: extracellular region (GO:0005576);; Biological Process: killing of cells of other organism (GO:0031640);; Biological Process: defense response to bacterium (GO:0042742);; Biological Process: innate immune response (GO:0045087);; Biological Process: defense response to fungus (GO:0050832);;	--	Cecropin-A (Precursor) GN=CECA OS=Aedes aegypti (Yellowfever mosquito) PE=1 SV=2	antibacterial peptide, putative [Aedes aegypti]
	gene10109	0	0	--	--	--	--	--	--	--	--	Niemann-Pick Type C-2, putative [Aedes aegypti]
	gene1011	0	0	--	--	--	--	--	Molecular Function: sodium channel activity (GO:0005272);; Cellular Component: integral component of membrane (GO:0016021);; Biological Process: sodium ion transmembrane transport (GO:0035725);;	--	Sodium channel protein Nach GN=Nach OS=Drosophila melanogaster (Fruit fly) PE=2 SV=2	hypothetical protein AaeL_AAEL010534 [Aedes aegypti]
	gene10110	0	0	--	--	--	--	--	Molecular Function: DNA binding (GO:0003677);; Molecular Function: zinc ion binding (GO:0008270);;	--	--	hypothetical protein AaeL_AAEL015517 [Aedes aegypti]
	gene10111	0.656405	0.732729	--	--	--	--	--	--	--	--	hypothetical protein AaeL_AAEL007849 [Aedes aegypti]
	gene10112	44.3858	30.3057	0.908424	-0.391173	normal	[R]	General function prediction only	Molecular Function: Rab GTPase activator activity (GO:0005097);; Biological Process: positive regulation of Rab GTPase activity (GO:0032851);;	--	--	hypothetical protein AaeL_AAEL007848 [Aedes aegypti]
	gene10113	1.95599	3.08057	0.714687	0.688982	normal	--	--	Cellular Component: SAGA-type complex (GO:0070461);;	--	--	hypothetical protein AaeL_AAEL007862 [Aedes aegypti]
	gene10114	2.99352	2.93306	0.97992	-0.00521792	normal	--	--	Cellular Component: integral component of plasma membrane (GO:0005887);; Biological Process: segment polarity determination (GO:0007367);; Biological Process: imaginal disc-derived wing margin morphogenesis (GO:0008587);; Molecular Function: Wnt-protein binding (GO:0017147);; Cellular Component: cell junction (GO:0030054);; Biological Process: positive regulation of Wnt signaling pathway (GO:0030…	--	Protein wntless {ECO:0000250|UniProtKB:Q95ST2} (Precursor) OS=Drosophila virilis (Fruit fly) PE=3 SV=1	hypothetical protein AaeL_AAEL007842 [Aedes aegypti]
	gene10115	2.02675	0.953366	0.963342	-0.986943	normal	--	--	--	--	--	hypothetical protein AaeL_AAEL007859 [Aedes aegypti]
	gene10116	0	0	--	--	--	--	--	Biological Process: cell morphogenesis (GO:0000902);; Molecular Function: extracellular matrix structural constituent (GO:0005201);; Molecular Function: calcium ion binding (GO:0005509);; Molecular Function: protein binding (GO:0005515);; Cellular Component: extracellular space (GO:0005615);; Cellular Component: plasma membrane (GO:0005886);; Biological Process: temperature compensation of the ci…	--	Protein eyes shut OS=Drosophila melanogaster (Fruit fly) PE=1 SV=1	crumbs [Aedes aegypti]
	gene10117	73.8854	86.7541	0.995544	0.047007	normal	[R]	General function prediction only	Molecular Function: GTPase activity (GO:0003924);; Molecular Function: GTP binding (GO:0005525);; Cellular Component: early endosome (GO:0005769);; Cellular Component: lipid particle (GO:0005811);; Biological Process: chromatin organization (GO:0006325);; Biological Process: mitotic nuclear division (GO:0007067);; Biological Process: Notch receptor processing (GO:0007220);; Biological Process: sm…	K07889|7.33348e-159|aag:AaeL_AAEL007845|rab5; K07889 Ras-related protein Rab-5C (A)	Ras-related protein Rab-5A GN=rab5A OS=Dictyostelium discoideum (Slime mold) PE=3 SV=1	rab5 [Aedes aegypti]
	gene10118	8.23668	7.86808	0.98414	-0.0513737	normal	--	--	--	--	Striatin-interacting protein homolog GN=fam40 OS=Dictyostelium discoideum (Slime mold) PE=3 SV=1	hypothetical protein AaeL_AAEL007865 [Aedes aegypti]
	gene10119	3.42995	3.68575	0.977235	0.127144	normal	--	--	Cellular Component: mitochondrion (GO:0005739);; Cellular Component: Golgi apparatus (GO:0005794);; Biological Process: tricarboxylic acid cycle (GO:0006099);; Biological Process: border follicle cell migration (GO:0007298);; Biological Process: long-term memory (GO:0007616);; Biological Process: maternal determination of dorsal/ventral axis, ovarian follicular epithelium, germ-line encoded (GO:0…	K16526|0|aag:AaeL_AAEL007843|hypothetical protein; K16526 A-kinase anchor protein 10 (A)	Regulator of G-protein signaling rgs-5 GN=rgs-5 OS=Caenorhabditis elegans PE=3 SV=4	hypothetical protein AaeL_AAEL007843 [Aedes aegypti]
	gene1012	10.671	10.9644	0.983541	0.0562762	normal	[U]	Intracellular trafficking, secretion, and vesicular transport	Cellular Component: Sec61 translocon complex (GO:0005784);; Biological Process: SRP-dependent cotranslational protein targeting to membrane (GO:0006614);; Molecular Function: protein transporter activity (GO:0008565);; Cellular Component: integral component of membrane (GO:0016021);;	K12275|0|aag:AaeL_AAEL010538|hypothetical protein; K12275 translocation protein SEC62 (A)	--	hypothetical protein AaeL_AAEL010538 [Aedes aegypti]
	gene10120	0	0	--	--	--	--	--	--	--	--	hypothetical protein AaeL_AAEL007855 [Aedes aegypti]
	gene10121	5.95073	5.08079	0.970619	-0.211341	normal	[TA]	--	Molecular Function: Ran GTPase activator activity (GO:0005098);; Biological Process: positive regulation of Ran GTPase activity (GO:0032853);;	K14319|0|aag:AaeL_AAEL007858|ran gtpase-activating protein; K14319 Ran GTPase-activating protein 1 (A)	Ran GTPase-activating protein GN=RanGAP OS=Drosophila melanogaster (Fruit fly) PE=1 SV=1	ran gtpase-activating protein [Aedes aegypti]
	gene10122	0.0736292	1.07221	0.0215134	3.27429	normal	--	--	Molecular Function: nucleic acid binding (GO:0003676);; Molecular Function: zinc ion binding (GO:0008270);;	--	--	hypothetical protein AaeL_AAEL007846 [Aedes aegypti]
	gene10123	1.04522	0.800078	0.954921	-0.360111	normal	--	--	--	--	--	hypothetical protein AaeL_AAEL007857 [Aedes aegypti]
	gene10124	2.89957	2.91621	0.981713	0.0314158	normal	--	--	Molecular Function: metal ion binding (GO:0046872);;	--	--	hypothetical protein AaeL_AAEL007863 [Aedes aegypti]
	gene10125	8.51761	9.8904	0.975308	0.273124	normal	--	--	Molecular Function: metal ion binding (GO:0046872);;	--	--	hypothetical protein AaeL_AAEL007867 [Aedes aegypti]
	gene10126	0.421242	0.0682074	--	--	--	--	--	--	--	--	hypothetical protein AaeL_AAEL007851 [Aedes aegypti]
	gene10127	0.306975	0.446805	--	--	--	--	--	Molecular Function: binding (GO:0005488);;	--	--	AAEL016978-PA [Aedes aegypti]
	gene10128	4.9755	5.80819	0.971785	0.236192	normal	--	--	--	K18405|0|aag:AaeL_AAEL007841|hypothetical protein; K18405 tudor domain-containing protein 1/4/6/7 (A)	Maternal protein tudor GN=tud OS=Drosophila melanogaster (Fruit fly) PE=1 SV=2	hypothetical protein AaeL_AAEL007841 [Aedes aegypti]
	gene10129	11.4332	9.63071	0.971711	-0.209785	normal	[R]	General function prediction only	Biological Process: compound eye morphogenesis (GO:0001745);; Cellular Component: nucleus (GO:0005634);; Cellular Component: cytoplasm (GO:0005737);; Biological Process: translation (GO:0006412);; Biological Process: spindle assembly involved in male meiosis I (GO:0007054);; Biological Process: mitotic nuclear division (GO:0007067);; Biological Process: meiotic G2/MI transition (GO:0008315);; Bio…	K06965|0|aag:AaeL_AAEL007854|pelota; K06965 protein pelota (A)	Protein pelota GN=pelo OS=Drosophila melanogaster (Fruit fly) PE=2 SV=2	pelota [Aedes aegypti]
	gene1013	61.8168	58.358	0.989266	-0.0601474	normal	--	--	Molecular Function: metal ion binding (GO:0046872);;	--	Zinc finger CCCH domain-containing protein 15 homolog GN=GA21225 OS=Drosophila pseudoobscura pseudoobscura (Fruit fly) PE=3 SV=1	AAEL010535-PA, partial [Aedes aegypti]
	gene10130	4.60677	8.54478	0.0371419	0.936674	normal	--	--	--	--	--	hypothetical protein AaeL_AAEL007852 [Aedes aegypti]
	gene10131	0	0	--	--	--	--	--	--	--	--	hypothetical protein AaeL_AAEL007860 [Aedes aegypti]
	gene10132	0.402936	0.898028	0.89696	1.16962	normal	[R]	General function prediction only	Molecular Function: nucleic acid binding (GO:0003676);; Cellular Component: nucleus (GO:0005634);; Molecular Function: zinc ion binding (GO:0008270);;	--	Protein suppressor of hairy wing GN=su(Hw) OS=Drosophila melanogaster (Fruit fly) PE=1 SV=2	zinc finger protein [Aedes aegypti]
	gene10133	0.844782	0.813756	0.978352	-0.118588	normal	--	--	--	--	Protein DDB_G0268328 GN=DDB_G0268328 OS=Dictyostelium discoideum (Slime mold) PE=4 SV=1	hypothetical protein AaeL_AAEL007847 [Aedes aegypti]
	gene10134	2.32137	2.35585	0.979901	0.0406497	normal	[OJ]	--	Molecular Function: nucleotide binding (GO:0000166);; Cellular Component: nucleus (GO:0005634);; Biological Process: RNA processing (GO:0006396);; Cellular Component: ribonucleoprotein complex (GO:0030529);; Molecular Function: 7SK snRNA binding (GO:0097322);;	K15191|0|aag:AaeL_AAEL007853|lupus la protein (Sjogren syndrome type B antigen) (La/SS-B), putative; K15191 La-related protein 7 (A)	La protein homolog GN=La OS=Drosophila melanogaster (Fruit fly) PE=1 SV=2	lupus la protein (Sjogren syndrome type B antigen) (La/SS-B), putative [Aedes aegypti]
	gene10135	7.21001	7.08799	0.980006	-0.00711828	normal	--	--	Cellular Component: nucleus (GO:0005634);; Molecular Function: zinc ion binding (GO:0008270);;	K09228|0|aag:AaeL_AAEL007850|hypothetical protein (A)	--	hypothetical protein AaeL_AAEL007850 [Aedes aegypti]
	gene10136	0	0.0744645	--	--	--	--	--	Cellular Component: viral envelope (GO:0019031);;	--	--	hypothetical protein AaeL_AAEL007844 [Aedes aegypti]
	gene10137	0.11679	0	--	--	--	--	--	--	--	--	hypothetical protein AaeL_AAEL007861 [Aedes aegypti]
	gene10138	0	0	--	--	--	--	--	Molecular Function: catalytic activity (GO:0003824);;	--	--	hypothetical protein AaeL_AAEL007866 [Aedes aegypti]
	gene10139	0	0	--	--	--	--	--	--	--	--	--
	gene1014	26.5021	31.2051	0.968999	0.252128	normal	--	--	Biological Process: regulation of cyclin-dependent protein serine/threonine kinase activity (GO:0000079);; Molecular Function: protein kinase binding (GO:0019901);;	--	Uncharacterized cyclin-like protein ZK353.1 GN=ZK353.1 OS=Caenorhabditis elegans PE=1 SV=3	hypothetical protein AaeL_AAEL010543 [Aedes aegypti]
	gene10140	21.5075	25.7724	0.953004	0.315075	normal	[DO]	--	Cellular Component: anaphase-promoting complex (GO:0005680);; Biological Process: regulation of mitotic metaphase/anaphase transition (GO:0030071);; Biological Process: anaphase-promoting complex-dependent proteasomal ubiquitin-dependent protein catabolic process (GO:0031145);;	K03357|4.22142e-136|aag:AaeL_AAEL007871|anaphase-promoting complex; K03357 anaphase-promoting complex subunit 10 (A)	Anaphase-promoting complex subunit 10 GN=APC10 OS=Drosophila melanogaster (Fruit fly) PE=2 SV=2	anaphase-promoting complex [Aedes aegypti]
	gene10141	3.74357	4.2343	0.97712	0.174369	normal	--	--	Molecular Function: nucleic acid binding (GO:0003676);;	--	--	hypothetical protein AaeL_AAEL007869 [Aedes aegypti]
	gene10142	90.7612	151.166	0.00540318	0.759377	normal	[E]	Amino acid transport and metabolism	Molecular Function: catalytic activity (GO:0003824);; Biological Process: polyamine biosynthetic process (GO:0006596);;	K01581|0|aag:AaeL_AAEL007880|ornithine decarboxylase; K01581 ornithine decarboxylase [EC:4.1.1.17] (A)	Ornithine decarboxylase 1 GN=Odc1 OS=Drosophila melanogaster (Fruit fly) PE=2 SV=3	ornithine decarboxylase [Aedes aegypti]
	gene10143	0	0	--	--	--	--	--	Molecular Function: zinc ion binding (GO:0008270);;	--	--	hypothetical protein AaeL_AAEL000961 [Aedes aegypti]
	gene10144	0	0	--	--	--	[E]	Amino acid transport and metabolism	Molecular Function: catalytic activity (GO:0003824);; Biological Process: polyamine biosynthetic process (GO:0006596);;	K01581|0|aag:AaeL_AAEL007887|ornithine decarboxylase; K01581 ornithine decarboxylase [EC:4.1.1.17] (A)	Ornithine decarboxylase OS=Trypanosoma brucei brucei PE=1 SV=2	ornithine decarboxylase [Aedes aegypti]
	gene10145	20.7295	20.9173	0.981735	0.0507842	normal	--	--	Molecular Function: translation initiation factor activity (GO:0003743);; Biological Process: translational initiation (GO:0006413);;	K02520|7.27597e-144|aag:AaeL_AAEL007885|translation initiation factor-3 (IF3), putative; K02520 translation initiation factor IF-3 (A)	--	translation initiation factor-3 (IF3), putative [Aedes aegypti]
	gene10146	249.558	378.101	--	--	--	--	--	--	--	--	hypothetical protein AaeL_AAEL007886 [Aedes aegypti]
	gene10147	0	0	--	--	--	--	--	--	--	--	--
	gene10148	0.913528	0.399153	0.941058	-1.07399	normal	[E]	Amino acid transport and metabolism	Molecular Function: catalytic activity (GO:0003824);; Biological Process: polyamine biosynthetic process (GO:0006596);;	K01581|0|aag:AaeL_AAEL007878|ornithine decarboxylase; K01581 ornithine decarboxylase [EC:4.1.1.17] (A)	Ornithine decarboxylase OS=Trypanosoma brucei brucei PE=1 SV=2	ornithine decarboxylase [Aedes aegypti]
	gene10149	1.92032	1.77414	0.978598	-0.0856912	normal	--	--	Molecular Function: serine-type endopeptidase inhibitor activity (GO:0004867);;	--	--	f-spondin [Aedes aegypti]
	gene10150	0	0	--	--	--	--	--	--	--	--	hypothetical protein AaeL_AAEL007873 [Aedes aegypti]
	gene10151	2.37511	2.36038	0.980901	0.0166994	normal	--	--	--	--	Coiled-coil domain-containing protein 94 homolog GN=ccdc94 OS=Dictyostelium discoideum (Slime mold) PE=3 SV=1	hypothetical protein AaeL_AAEL007877 [Aedes aegypti]
	gene10152	2.87874	2.95583	0.978886	0.0794017	normal	--	--	Biological Process: transport (GO:0006810);;	K09273|0|aag:AaeL_AAEL007882|histone H1, putative; K09273 upstream-binding transcription factor (A)	--	histone H1, putative [Aedes aegypti]
	gene10153	0.674006	0.268723	--	--	--	--	--	Molecular Function: protein kinase activity (GO:0004672);; Molecular Function: receptor activity (GO:0004872);; Cellular Component: plasma membrane (GO:0005886);; Biological Process: cell adhesion (GO:0007155);; Biological Process: axon guidance (GO:0007411);; Molecular Function: Wnt-protein binding (GO:0017147);; Molecular Function: cell adhesion molecule binding (GO:0050839);; Biological Proces…	K05127|6.95616e-112|aag:AaeL_AAEL007890|hypothetical protein (A)	Tyrosine-protein kinase-like otk {ECO:0000250|UniProtKB:Q6AWJ9} (Precursor) OS=Drosophila ananassae (Fruit fly) PE=3 SV=1	hypothetical protein AaeL_AAEL007890 [Aedes aegypti]
	gene10154	0.249067	0.351206	--	--	--	[RTKL]	--	Molecular Function: protein tyrosine kinase activity (GO:0004713);; Molecular Function: receptor activity (GO:0004872);; Molecular Function: ATP binding (GO:0005524);; Cellular Component: plasma membrane (GO:0005886);; Biological Process: protein phosphorylation (GO:0006468);; Biological Process: cell adhesion (GO:0007155);; Biological Process: axon guidance (GO:0007411);; Molecular Function: Wnt…	K05127|0|aag:AaeL_AAEL007876|tyrosine protein kinase with ig domain; K05127 PTK7 protein tyrosine kinase 7 [EC:2.7.10.1] (A)	Tyrosine-protein kinase-like otk {ECO:0000250|UniProtKB:Q6AWJ9} (Precursor) OS=Drosophila mojavensis (Fruit fly) PE=3 SV=1	tyrosine protein kinase with ig domain [Aedes aegypti]
	gene10155	17.4883	16.6162	0.987167	-0.00523633	normal	[R]	General function prediction only	--	K13704|0|aag:AaeL_AAEL007874|hypothetical protein; K13704 abhydrolase domain-containing protein 12 [EC:3.1.1.23] (A)	--	hypothetical protein AaeL_AAEL007874 [Aedes aegypti]
	gene10156	209.017	215.437	0.990847	0.123597	normal	--	--	Biological Process: response to reactive oxygen species (GO:0000302);; Cellular Component: mitochondrial respiratory chain complex III (GO:0005750);; Biological Process: mitochondrial electron transport, ubiquinol to cytochrome c (GO:0006122);; Molecular Function: ubiquinol-cytochrome-c reductase activity (GO:0008121);; Biological Process: determination of adult lifespan (GO:0008340);; Biological…	K00417|4.75319e-76|aag:AaeL_AAEL007868|ubiquinol-cytochrome c reductase complex 14 kd protein; K00417 ubiquinol-cytochrome c reductase subunit 7 (A)	Cytochrome b-c1 complex subunit 7 GN=UBCRBP OS=Fasciola hepatica (Liver fluke) PE=3 SV=2	ubiquinol-cytochrome c reductase complex 14 kd protein [Aedes aegypti]
	gene10157	90.5601	134.253	0.336529	0.586667	normal	[H]	Coenzyme transport and metabolism	Biological Process: protein lipoylation (GO:0009249);; Molecular Function: lipoyltransferase activity (GO:0017118);; Biological Process: positive regulation of retrograde axon cargo transport (GO:2001019);;	K10105|0|aag:AaeL_AAEL007881|hypothetical protein; K10105 lipoyltransferase 1 (A)	--	hypothetical protein AaeL_AAEL007881 [Aedes aegypti]
	gene10158	101.864	138.32	0.748324	0.465476	normal	--	--	Biological Process: positive regulation of retrograde axon cargo transport (GO:2001019);;	--	--	AAEL017109-PA [Aedes aegypti]
	gene10159	12.4749	12.558	0.993911	0.0365069	normal	--	--	Biological Process: heart process (GO:0003015);; Molecular Function: actin binding (GO:0003779);; Molecular Function: neuropeptide hormone activity (GO:0005184);; Molecular Function: structural molecule activity (GO:0005198);; Cellular Component: extracellular space (GO:0005615);; Cellular Component: cytoskeleton (GO:0005856);; Cellular Component: smooth septate junction (GO:0005920);; Biological…	K06107|0|aag:AaeL_AAEL007888|coracle protein, putative; K06107 erythrocyte membrane protein band 4.1 (A)	Protein 4.1 homolog GN=cora OS=Drosophila melanogaster (Fruit fly) PE=1 SV=1	coracle protein, putative [Aedes aegypti]
	gene1016	4.08081	4.33823	0.978784	0.0965844	normal	--	--	Molecular Function: DNA binding (GO:0003677);; Molecular Function: chromatin binding (GO:0003682);; Cellular Component: nucleus (GO:0005634);;	--	REST corepressor GN=CoRest OS=Drosophila melanogaster (Fruit fly) PE=1 SV=2	hypothetical protein AaeL_AAEL010533 [Aedes aegypti]
	gene10160	0	0	--	--	--	--	--	--	--	--	--
	gene10161	0	0	--	--	--	--	--	--	--	--	--
	gene10162	0	0	--	--	--	--	--	--	--	--	--
	gene10163	0	0	--	--	--	--	--	--	--	--	hypothetical protein AaeL_AAEL007870 [Aedes aegypti]
	gene10164	125.652	120.301	0.995969	-0.0596098	normal	[O]	Posttranslational modification, protein turnover, chaperones	Biological Process: protein peptidyl-prolyl isomerization (GO:0000413);; Molecular Function: peptidyl-prolyl cis-trans isomerase activity (GO:0003755);; Molecular Function: FK506 binding (GO:0005528);; Cellular Component: cytoplasm (GO:0005737);; Biological Process: protein folding (GO:0006457);; Biological Process: cellular response to DNA damage stimulus (GO:0006974);; Cellular Component: membr…	K09568|3.57258e-73|aag:AaeL_AAEL007883|fk506-binding protein; K09568 FK506-binding protein 1 [EC:5.2.1.8] (A)	12 kDa FK506-binding protein GN=FK506-bp2 OS=Drosophila melanogaster (Fruit fly) PE=3 SV=2	fk506-binding protein [Aedes aegypti]
	gene10165	0.0817468	0.201326	--	--	--	--	--	--	--	--	hypothetical protein AaeL_AAEL007875 [Aedes aegypti]
	gene10166	13.0353	11.6588	0.982861	-0.128255	normal	--	--	Biological Process: cytokinesis (GO:0000910);; Cellular Component: plasma membrane (GO:0005886);; Biological Process: phototransduction (GO:0007602);; Biological Process: synaptic vesicle exocytosis (GO:0016079);; Biological Process: regulation of endocytosis (GO:0030100);; Cellular Component: synapse (GO:0045202);; Biological Process: synaptic vesicle endocytosis (GO:0048488);;	--	Protein EFR3 homolog cmp44E GN=stmA OS=Drosophila melanogaster (Fruit fly) PE=2 SV=3	conserved membrane protein at 44E, putative [Aedes aegypti]
	gene10167	0	0	--	--	--	--	--	--	--	--	hypothetical protein AaeL_AAEL007872 [Aedes aegypti]
	gene10168	0.349477	0.0572416	--	--	--	--	--	--	--	--	sarcolemmal associated protein, putative [Aedes aegypti]
	gene10169	0.513276	0.635704	0.979083	0.370255	normal	[R]	General function prediction only	Molecular Function: nucleic acid binding (GO:0003676);; Molecular Function: metal ion binding (GO:0046872);;	K09228|0|aag:AaeL_AAEL007921|zinc finger protein (A)	Protein suppressor of hairy wing GN=su(Hw) OS=Drosophila melanogaster (Fruit fly) PE=1 SV=2	zinc finger protein [Aedes aegypti]
	gene1017	0.297171	0.74752	0.513727	1.54859	normal	--	--	Molecular Function: 3',5'-cyclic-nucleotide phosphodiesterase activity (GO:0004114);; Biological Process: signal transduction (GO:0007165);; Biological Process: metabolic process (GO:0008152);; Molecular Function: metal ion binding (GO:0046872);;	K13755|0|aag:AaeL_AAEL010539|calcium/calmodulin-dependent 3,5-cyclic nucleotide phosphodiesterase; K13755 calcium/calmodulin-dependent 3',5'-cyclic nucleotide phosphodiesterase [EC:3.1.4.17] (A)	Probable 3&apos;,5&apos;-cyclic phosphodiesterase pde-1 GN=pde-1 OS=Caenorhabditis elegans PE=3 SV=2	calcium/calmodulin-dependent 3,5-cyclic nucleotide phosphodiesterase [Aedes aegypti]
	gene10170	35.3241	26.6647	0.951445	-0.373523	normal	--	--	--	--	--	hypothetical protein AaeL_AAEL007927 [Aedes aegypti]
	gene10171	4.69101	3.24285	0.764295	-0.508164	normal	--	--	Molecular Function: DNA binding (GO:0003677);; Molecular Function: translation initiation factor activity (GO:0003743);; Biological Process: translational initiation (GO:0006413);; Biological Process: RNA metabolic process (GO:0016070);;	K03260|0|aag:AaeL_AAEL007928|eukaryotic translation initiation factor 4 gamma; K03260 translation initiation factor 4G (A)	von Willebrand factor A domain-containing protein DDB_G0286969 GN=DDB_G0286969 OS=Dictyostelium discoideum (Slime mold) PE=3 SV=1	eukaryotic translation initiation factor 4 gamma [Aedes aegypti]
	gene10173	0	0	--	--	--	--	--	Cellular Component: nucleosome (GO:0000786);; Molecular Function: DNA binding (GO:0003677);; Cellular Component: nucleus (GO:0005634);; Cellular Component: lipid particle (GO:0005811);; Biological Process: nucleosome assembly (GO:0006334);; Molecular Function: protein heterodimerization activity (GO:0046982);; Biological Process: centrosome duplication (GO:0051298);;	K11251|4.83243e-49|aag:AaeL_AAEL007925|histone h2a; K11251 histone H2A (A)	Histone H2A GN=His2A OS=Tigriopus californicus (Marine copepod) PE=3 SV=2	histone h2a [Aedes aegypti]
	gene10174	1.53374	0	--	--	--	--	--	--	--	--	hypothetical protein AaeL_AAEL007916 [Aedes aegypti]
	gene10175	0	0	--	--	--	--	--	Molecular Function: transferase activity, transferring acyl groups other than amino-acyl groups (GO:0016747);;	--	Nose resistant to fluoxetine protein 6 (Precursor) GN=nrf-6 OS=Caenorhabditis elegans PE=1 SV=3	hypothetical protein AaeL_AAEL007919 [Aedes aegypti]
	gene10176	49.4833	45.571	0.994938	-0.107124	normal	--	--	Biological Process: cell morphogenesis (GO:0000902);; Molecular Function: alpha-L-fucosidase activity (GO:0004560);; Molecular Function: protein binding (GO:0005515);; Cellular Component: nucleus (GO:0005634);; Cellular Component: cytoplasm (GO:0005737);; Cellular Component: plasma membrane (GO:0005886);; Biological Process: fucose metabolic process (GO:0006004);; Biological Process: long-term me…	--	MOB kinase activator-like 2 OS=Drosophila pseudoobscura pseudoobscura (Fruit fly) PE=3 SV=2	hypothetical protein AaeL_AAEL007920 [Aedes aegypti]
	gene10177	0	0	--	--	--	--	--	Molecular Function: microtubule motor activity (GO:0003777);; Molecular Function: ATP binding (GO:0005524);; Biological Process: microtubule-based movement (GO:0007018);; Cellular Component: dynein complex (GO:0030286);;	K10408|0|aag:AaeL_AAEL007918|dynein heavy chain (A)	Dynein beta chain, ciliary OS=Heliocidaris crassispina (Sea urchin) PE=1 SV=1	dynein heavy chain [Aedes aegypti]
	gene10178	94.6601	102.069	0.993141	0.142594	normal	--	--	Molecular Function: serine-type carboxypeptidase activity (GO:0004185);; Biological Process: proteolysis (GO:0006508);;	K09646|0|aag:AaeL_AAEL007926|retinoid-inducible serine carboxypeptidase (serine carboxypeptidase; K09646 serine carboxypeptidase 1 [EC:3.4.16.-] (A)	Venom serine carboxypeptidase (Precursor) OS=Apis mellifera (Honeybee) PE=2 SV=1	retinoid-inducible serine carboxypeptidase (serine carboxypeptidase [Aedes aegypti]
	gene10179	0	0	--	--	--	--	--	--	--	--	--
	gene1018	0.663405	0.52084	--	--	--	--	--	Molecular Function: 3',5'-cyclic-nucleotide phosphodiesterase activity (GO:0004114);; Biological Process: signal transduction (GO:0007165);; Biological Process: metabolic process (GO:0008152);; Molecular Function: metal ion binding (GO:0046872);;	K13755|5.2113e-92|aag:AaeL_AAEL010541|hypothetical protein (A)	--	hypothetical protein AaeL_AAEL010541 [Aedes aegypti]
	gene10180	0	0	--	--	--	--	--	--	--	--	hypothetical protein AaeL_AAEL007922 [Aedes aegypti]
	gene10181	0	0	--	--	--	--	--	Molecular Function: neuropeptide Y receptor activity (GO:0004983);; Biological Process: neuropeptide signaling pathway (GO:0007218);; Cellular Component: integral component of membrane (GO:0016021);;	K04209|0|aag:AaeL_AAEL013505|neuropeptide f receptor 76f; K04209 neuropeptide Y receptor, invertebrate (A)	Neuropeptide F receptor {ECO:0000303|PubMed:11897397, ECO:0000312|EMBL:AAF51909.3} GN=CG1147 OS=Drosophila melanogaster (Fruit fly) PE=1 SV=3	NPYLR1B [Aedes aegypti]
	gene10182	4.97606	5.07671	0.979389	0.056928	normal	[O]	Posttranslational modification, protein turnover, chaperones	Molecular Function: protein-L-isoaspartate (D-aspartate) O-methyltransferase activity (GO:0004719);; Cellular Component: cytoplasm (GO:0005737);; Biological Process: cellular protein modification process (GO:0006464);; Biological Process: protein repair (GO:0030091);; Biological Process: methylation (GO:0032259);; Biological Process: defense response to bacterium (GO:0042742);;	K00573|1.05463e-166|aag:AaeL_AAEL015520|protein-l-isoaspartate o-methyltransferase; K00573 protein-L-isoaspartate(D-aspartate) O-methyltransferase [EC:2.1.1.77] (A)	Protein-L-isoaspartate(D-aspartate) O-methyltransferase GN=Pcmt OS=Drosophila melanogaster (Fruit fly) PE=1 SV=2	protein-l-isoaspartate o-methyltransferase [Aedes aegypti]
	gene10183	0	0	--	--	--	--	--	--	--	--	--
	gene10184	0	0.0693004	--	--	--	--	--	Molecular Function: serotonin receptor activity (GO:0004993);; Cellular Component: cytoplasm (GO:0005737);; Cellular Component: integral component of plasma membrane (GO:0005887);; Biological Process: serotonin receptor signaling pathway (GO:0007210);; Biological Process: peptide cross-linking (GO:0018149);;	K04165|4.49755e-148|aag:AaeL_AAEL014224|octopamine receptor oamb; K04165 Octopamine receptor (A)	Probable G-protein coupled receptor No9 OS=Amphibalanus amphitrite (Striped barnacle) PE=3 SV=1	AAEL016990-PA, partial [Aedes aegypti]
	gene10185	10.3369	5.37555	0.0120123	-0.906734	normal	[GEPR]	--	Cellular Component: integral component of membrane (GO:0016021);; Molecular Function: transmembrane transporter activity (GO:0022857);; Biological Process: transmembrane transport (GO:0055085);;	K08145|0|aag:AaeL_AAEL001289|permease, putative (A)	Facilitated trehalose transporter Tret1 {ECO:0000303|PubMed:17606922, ECO:0000312|EMBL:BAF63703.1} OS=Polypedilum vanderplanki (Sleeping chironomid) PE=1 SV=1	permease, putative [Aedes aegypti]
	gene10186	0	0.709717	--	--	--	--	--	--	--	--	hypothetical protein AaeL_AAEL001290 [Aedes aegypti]
	gene10187	0.923744	0.497961	--	--	--	--	--	--	--	--	hypothetical protein AaeL_AAEL001319 [Aedes aegypti]
	gene10188	3.24203	2.61688	0.971516	-0.248651	normal	[BK]	--	Molecular Function: transcription coactivator activity (GO:0003713);; Molecular Function: histone acetyltransferase activity (GO:0004402);; Cellular Component: nucleus (GO:0005634);; Biological Process: regulation of transcription, DNA-templated (GO:0006355);; Molecular Function: zinc ion binding (GO:0008270);; Biological Process: histone acetylation (GO:0016573);;	K04498|0|cqu:CpipJ_CPIJ005540|hypothetical protein; K04498 E1A/CREB-binding protein [EC:2.3.1.48] (A)	Protein cbp-1 GN=cbp-1 OS=Caenorhabditis elegans PE=1 SV=6	AAEL017391-PA [Aedes aegypti]
	gene10189	9.04033	7.10988	0.95958	-0.278138	normal	--	--	Biological Process: regulation of transcription involved in G1/S transition of mitotic cell cycle (GO:0000083);; Biological Process: negative regulation of transcription from RNA polymerase II promoter (GO:0000122);; Molecular Function: RNA polymerase II regulatory region DNA binding (GO:0001012);; Molecular Function: RNA polymerase II core promoter proximal region sequence-specific DNA binding t…	K09394|0|aag:AaeL_AAEL001321|Transcription factor dp; K09394 transcription factor Dp, invertebrate (A)	Transcription factor Dp GN=Dp OS=Drosophila melanogaster (Fruit fly) PE=1 SV=2	Transcription factor dp [Aedes aegypti]
	gene1019	2.16215	1.71705	0.975071	-0.217789	normal	[G]	Carbohydrate transport and metabolism	Molecular Function: alpha-1,4-glucosidase activity (GO:0004558);; Biological Process: carbohydrate metabolic process (GO:0005975);; Molecular Function: cation binding (GO:0043169);;	--	Maltase 2 (Precursor) GN=Mal-B2 OS=Drosophila virilis (Fruit fly) PE=3 SV=2	alpha-amylase [Aedes aegypti]
	gene10190	23.9988	28.6528	0.945941	0.356471	normal	--	--	--	--	Myeloma-overexpressed gene 2 protein homolog GN=CG17059 OS=Drosophila melanogaster (Fruit fly) PE=3 SV=2	hypothetical protein AaeL_AAEL001314 [Aedes aegypti]
	gene10191	7.98281	8.04325	0.980878	0.0257405	normal	--	--	Molecular Function: zinc ion binding (GO:0008270);; Molecular Function: poly-ADP-D-ribose binding (GO:0072572);;	--	UPF0609 protein CG1218 GN=CG1218 OS=Drosophila melanogaster (Fruit fly) PE=1 SV=2	hypothetical protein AaeL_AAEL001300 [Aedes aegypti]
	gene10192	4.71113	5.39748	0.968918	0.224006	normal	[LKJ]	--	Molecular Function: nucleic acid binding (GO:0003676);; Molecular Function: ATP-dependent RNA helicase activity (GO:0004004);; Molecular Function: ATP binding (GO:0005524);;	K12835|0|aag:AaeL_AAEL001317|DEAD box ATP-dependent RNA helicase; K12835 ATP-dependent RNA helicase DDX42 [EC:3.6.4.13] (A)	Probable ATP-dependent RNA helicase ddx42 GN=ddx42 OS=Dictyostelium discoideum (Slime mold) PE=3 SV=1	DEAD box ATP-dependent RNA helicase [Aedes aegypti]
	gene10193	4.32418	4.62648	0.98306	0.126036	normal	--	--	Cellular Component: nucleus (GO:0005634);; Biological Process: chromosome organization (GO:0051276);; Biological Process: biological regulation (GO:0065007);;	--	--	hypothetical protein AaeL_AAEL001322 [Aedes aegypti]
	gene10194	0.248786	0.141475	--	--	--	--	--	Molecular Function: hedgehog receptor activity (GO:0008158);; Biological Process: gastrulation involving germ band extension (GO:0010004);; Cellular Component: integral component of membrane (GO:0016021);; Cellular Component: apical plasma membrane (GO:0016324);; Cellular Component: lateral plasma membrane (GO:0016328);;	--	Patched-related protein 9 GN=ptr-9 OS=Caenorhabditis elegans PE=3 SV=2	hypothetical protein AaeL_AAEL001299 [Aedes aegypti]
	gene10195	3.43978	4.10067	0.964871	0.248608	normal	--	--	Molecular Function: RNA polymerase II core promoter proximal region sequence-specific DNA binding (GO:0000978);; Molecular Function: steroid hormone receptor activity (GO:0003707);; Molecular Function: transcription cofactor activity (GO:0003712);; Molecular Function: ligand-activated sequence-specific DNA binding RNA polymerase II transcription factor activity (GO:0004879);; Cellular Component: …	K08705|0|aag:AaeL_AAEL001304|nuclear hormone receptor ftz-f1 beta; K08705 nuclear receptor subfamily 5 group A member 3 (A)	Nuclear hormone receptor FTZ-F1 beta GN=CG8676 OS=Drosophila melanogaster (Fruit fly) PE=1 SV=3	nuclear hormone receptor ftz-f1 beta [Aedes aegypti]
	gene10196	5.20983	10.7603	--	--	--	--	--	Molecular Function: sequence-specific DNA binding transcription factor activity (GO:0003700);; Molecular Function: steroid hormone receptor activity (GO:0003707);; Cellular Component: nucleus (GO:0005634);; Biological Process: regulation of transcription, DNA-templated (GO:0006355);; Molecular Function: zinc ion binding (GO:0008270);; Biological Process: steroid hormone mediated signaling pathway…	K08705|1.48257e-23|aag:AaeL_AAEL001302|expressed protein (HR39) (A)	--	expressed protein (HR39) [Aedes aegypti]
	gene10197	0.0516186	0	--	--	--	--	--	--	--	--	hypothetical protein AaeL_AAEL001298 [Aedes aegypti]
	gene10198	2.74735	2.63457	0.97711	0.177289	normal	--	--	Biological Process: compound eye morphogenesis (GO:0001745);; Molecular Function: G-protein coupled receptor activity (GO:0004930);; Molecular Function: olfactory receptor activity (GO:0004984);; Molecular Function: protein binding (GO:0005515);; Molecular Function: odorant binding (GO:0005549);; Cellular Component: plasma membrane (GO:0005886);; Biological Process: microtubule-based movement (GO…	--	--	hypothetical protein AaeL_AAEL001313 [Aedes aegypti]
	gene10199	0	0.0898297	--	--	--	--	--	Molecular Function: G-protein coupled receptor activity (GO:0004930);; Molecular Function: olfactory receptor activity (GO:0004984);; Molecular Function: odorant binding (GO:0005549);; Cellular Component: plasma membrane (GO:0005886);; Biological Process: G-protein coupled receptor signaling pathway (GO:0007186);; Cellular Component: integral component of membrane (GO:0016021);; Biological Proces…	--	Odorant receptor Or2 GN=OR2 OS=Anopheles gambiae (African malaria mosquito) PE=2 SV=1	Odorant receptor 92a, putative [Aedes aegypti]
	gene102	0	0	--	--	--	--	--	--	--	--	--
	gene1020	2701.34	2593.46	0.999807	-0.0357628	normal	[G]	Carbohydrate transport and metabolism	Molecular Function: alpha-amylase activity (GO:0004556);; Biological Process: carbohydrate metabolic process (GO:0005975);; Molecular Function: cation binding (GO:0043169);;	K01187|0|aag:AaeL_AAEL010532|alpha-amylase; K01187 alpha-glucosidase [EC:3.2.1.20] (A)	Maltase 2 (Precursor) GN=Mal-B2 OS=Drosophila virilis (Fruit fly) PE=3 SV=2	alpha-amylase [Aedes aegypti]
	gene10200	0	0	--	--	--	--	--	Molecular Function: G-protein coupled receptor activity (GO:0004930);; Molecular Function: olfactory receptor activity (GO:0004984);; Molecular Function: odorant binding (GO:0005549);; Cellular Component: plasma membrane (GO:0005886);; Biological Process: G-protein coupled receptor signaling pathway (GO:0007186);; Cellular Component: integral component of membrane (GO:0016021);; Biological Proces…	--	Odorant receptor 67a GN=Or67a OS=Drosophila melanogaster (Fruit fly) PE=1 SV=2	AAEL017564-PA [Aedes aegypti]
	gene10201	0	0	--	--	--	--	--	Molecular Function: G-protein coupled receptor activity (GO:0004930);; Molecular Function: olfactory receptor activity (GO:0004984);; Molecular Function: odorant binding (GO:0005549);; Cellular Component: plasma membrane (GO:0005886);; Biological Process: G-protein coupled receptor signaling pathway (GO:0007186);; Cellular Component: integral component of membrane (GO:0016021);; Biological Proces…	--	Putative odorant receptor 92a GN=Or92a OS=Drosophila melanogaster (Fruit fly) PE=3 SV=3	Odorant receptor 13a, putative [Aedes aegypti]
	gene10202	0	0	--	--	--	--	--	--	--	--	--
	gene10203	44.8176	63.4797	0.857408	0.469522	normal	--	--	Molecular Function: actin binding (GO:0003779);; Cellular Component: nuclear envelope (GO:0005635);; Cellular Component: lipid particle (GO:0005811);; Cellular Component: cytoplasmic microtubule (GO:0005881);; Biological Process: lipid transport (GO:0006869);; Biological Process: nuclear migration (GO:0007097);; Biological Process: larval visceral muscle development (GO:0007523);; Cellular Compon…	--	--	hypothetical protein AaeL_AAEL001296 [Aedes aegypti]
	gene10204	2.31481	0.845997	0.397225	-1.44496	normal	--	--	--	--	Protein takeout (Precursor) GN=to OS=Drosophila melanogaster (Fruit fly) PE=2 SV=1	hypothetical protein AaeL_AAEL001323 [Aedes aegypti]
	gene10205	0.633292	1.02593	0.967175	0.782555	normal	--	--	--	--	--	hypothetical protein AaeL_AAEL001294 [Aedes aegypti]
	gene10206	0	0	--	--	--	--	--	--	--	--	hypothetical protein AaeL_AAEL001287 [Aedes aegypti]
	gene10207	0	0	--	--	--	--	--	--	--	--	hypothetical protein AaeL_AAEL001311 [Aedes aegypti]
	gene10208	0	0	--	--	--	--	--	--	--	--	hypothetical protein AaeL_AAEL001291 [Aedes aegypti]
	gene10209	0	0.0601846	--	--	--	--	--	--	--	--	hypothetical protein AaeL_AAEL001306 [Aedes aegypti]
	gene1021	576.133	545.083	0.999041	-0.0554503	normal	[G]	Carbohydrate transport and metabolism	Biological Process: carbohydrate metabolic process (GO:0005975);; Molecular Function: hydrolase activity, acting on glycosyl bonds (GO:0016798);; Molecular Function: cation binding (GO:0043169);;	K01187|0|aag:AaeL_AAEL010540|alpha-amylase; K01187 alpha-glucosidase [EC:3.2.1.20] (A)	Maltase 1 (Precursor) GN=Mal-B1 OS=Drosophila virilis (Fruit fly) PE=3 SV=2	alpha-amylase [Aedes aegypti]
	gene10210	0	0	--	--	--	--	--	--	--	--	hypothetical protein AaeL_AAEL001309 [Aedes aegypti]
	gene10211	8.1949	4.29468	0.0939427	-0.910384	normal	--	--	--	--	Protein takeout (Precursor) GN=to OS=Drosophila melanogaster (Fruit fly) PE=2 SV=1	hypothetical protein AaeL_AAEL001295 [Aedes aegypti]
	gene10212	0.10763	0.260597	--	--	--	--	--	--	--	--	hypothetical protein AaeL_AAEL001305 [Aedes aegypti]
	gene10213	0.105554	0	--	--	--	--	--	--	--	--	hypothetical protein AaeL_AAEL001316 [Aedes aegypti]
	gene10214	59.7133	38.4611	0.234705	-0.594924	normal	--	--	Molecular Function: transporter activity (GO:0005215);; Cellular Component: intracellular (GO:0005622);; Biological Process: transport (GO:0006810);;	--	CRAL-TRIO domain-containing protein T23G5.2 GN=T23G5.2 OS=Caenorhabditis elegans PE=3 SV=3	hypothetical protein AaeL_AAEL001293 [Aedes aegypti]
	gene10215	223.096	144.649	0.22657	-0.602131	normal	--	--	Molecular Function: transporter activity (GO:0005215);; Cellular Component: intracellular (GO:0005622);; Biological Process: transport (GO:0006810);;	--	CRAL-TRIO domain-containing protein T23G5.2 GN=T23G5.2 OS=Caenorhabditis elegans PE=3 SV=3	SEC14, putative [Aedes aegypti]
	gene10216	590.457	921.765	0.0659782	0.682669	normal	--	--	Molecular Function: transporter activity (GO:0005215);; Cellular Component: intracellular (GO:0005622);; Biological Process: transport (GO:0006810);;	--	Retinal-binding protein OS=Todarodes pacificus (Japanese flying squid) PE=1 SV=2	hypothetical protein AaeL_AAEL001301 [Aedes aegypti]
	gene10217	0.986311	0.268879	0.733419	-1.75502	normal	--	--	Molecular Function: transporter activity (GO:0005215);; Cellular Component: intracellular (GO:0005622);; Biological Process: transport (GO:0006810);;	--	--	CRAL/TRIO domain-containing protein [Aedes aegypti]
	gene10218	1.09334	2.89385	0.372129	1.38017	normal	--	--	Molecular Function: transporter activity (GO:0005215);; Cellular Component: intracellular (GO:0005622);; Biological Process: transport (GO:0006810);;	--	--	hypothetical protein AaeL_AAEL001297 [Aedes aegypti]
	gene10219	0.300926	0.295675	--	--	--	--	--	Molecular Function: transporter activity (GO:0005215);; Cellular Component: Arp2/3 protein complex (GO:0005885);; Biological Process: transport (GO:0006810);; Molecular Function: retinal binding (GO:0016918);;	--	--	CRAL/TRIO domain-containing protein [Aedes aegypti]
	gene1022	449.865	432.149	0.99895	-0.0283632	normal	[G]	Carbohydrate transport and metabolism	Biological Process: carbohydrate metabolic process (GO:0005975);; Molecular Function: maltose alpha-glucosidase activity (GO:0032450);; Molecular Function: cation binding (GO:0043169);;	--	Maltase 1 (Precursor) GN=Mal-B1 OS=Drosophila virilis (Fruit fly) PE=3 SV=2	alpha-amylase [Aedes aegypti]
	gene10220	2.78349	2.26486	0.975198	-0.273015	normal	[Q]	Secondary metabolites biosynthesis, transport and catabolism	Molecular Function: monooxygenase activity (GO:0004497);; Molecular Function: iron ion binding (GO:0005506);; Molecular Function: electron carrier activity (GO:0009055);; Molecular Function: oxidoreductase activity, acting on paired donors, with incorporation or reduction of molecular oxygen (GO:0016705);; Molecular Function: heme binding (GO:0020037);; Biological Process: oxidation-reduction pro…	K15003|0|aag:AaeL_AAEL001320|cytochrome P450; K15003 cytochrome P450, family 9 [EC:1.14.-.-] (A)	Cytochrome P450 9e2 GN=CYP9E2 OS=Blattella germanica (German cockroach) PE=2 SV=1	cytochrome P450 [Aedes aegypti]
	gene10221	14.0433	17.7405	0.913207	0.376006	normal	[Q]	Secondary metabolites biosynthesis, transport and catabolism	Molecular Function: monooxygenase activity (GO:0004497);; Molecular Function: iron ion binding (GO:0005506);; Molecular Function: electron carrier activity (GO:0009055);; Molecular Function: oxidoreductase activity, acting on paired donors, with incorporation or reduction of molecular oxygen (GO:0016705);; Molecular Function: heme binding (GO:0020037);; Biological Process: oxidation-reduction pro…	K15003|0|aag:AaeL_AAEL001288|cytochrome P450; K15003 cytochrome P450, family 9 [EC:1.14.-.-] (A)	Cytochrome P450 9b2 GN=Cyp9b2 OS=Drosophila melanogaster (Fruit fly) PE=2 SV=1	cytochrome P450 [Aedes aegypti]
	gene10222	338.041	472.957	0.798761	0.511691	normal	[Q]	Secondary metabolites biosynthesis, transport and catabolism	Molecular Function: monooxygenase activity (GO:0004497);; Molecular Function: iron ion binding (GO:0005506);; Molecular Function: electron carrier activity (GO:0009055);; Molecular Function: oxidoreductase activity, acting on paired donors, with incorporation or reduction of molecular oxygen (GO:0016705);; Molecular Function: heme binding (GO:0020037);; Biological Process: oxidation-reduction pro…	K15003|0|aag:AaeL_AAEL001312|cytochrome P450; K15003 cytochrome P450, family 9 [EC:1.14.-.-] (A)	Cytochrome P450 9e2 GN=CYP9E2 OS=Blattella germanica (German cockroach) PE=2 SV=1	cytochrome P450 [Aedes aegypti]
	gene10223	0	0	--	--	--	[Q]	Secondary metabolites biosynthesis, transport and catabolism	Molecular Function: monooxygenase activity (GO:0004497);; Molecular Function: iron ion binding (GO:0005506);; Molecular Function: electron carrier activity (GO:0009055);; Molecular Function: oxidoreductase activity, acting on paired donors, with incorporation or reduction of molecular oxygen (GO:0016705);; Molecular Function: heme binding (GO:0020037);; Biological Process: oxidation-reduction pro…	K15003|0|aag:AaeL_AAEL001292|cytochrome P450 (A)	Cytochrome P450 9e2 GN=CYP9E2 OS=Blattella germanica (German cockroach) PE=2 SV=1	AAEL001292-PA [Aedes aegypti]
	gene10224	2.83626	2.74765	0.979685	-0.0216373	normal	[R]	General function prediction only	Molecular Function: nucleic acid binding (GO:0003676);; Cellular Component: nucleus (GO:0005634);; Molecular Function: zinc ion binding (GO:0008270);;	--	Protein suppressor of hairy wing GN=su(Hw) OS=Drosophila ananassae (Fruit fly) PE=2 SV=1	hypothetical protein AaeL_AAEL001315 [Aedes aegypti]
	gene10225	0	0	--	--	--	--	--	--	--	--	hypothetical protein AaeL_AAEL007929 [Aedes aegypti]
	gene10226	1.05521	0.581692	0.957091	-0.792488	normal	[RTKL]	--	Biological Process: negative regulation of transcription from RNA polymerase II promoter (GO:0000122);; Biological Process: activation of MAPK activity (GO:0000187);; Molecular Function: sequence-specific DNA binding transcription factor activity (GO:0003700);; Molecular Function: receptor signaling protein serine/threonine kinase activity (GO:0004702);; Molecular Function: protein binding (GO:00…	K05734|0|aag:AaeL_AAEL007931|P21-activated kinase, pak (A)	Serine/threonine-protein kinase PAK mbt OS=Drosophila melanogaster (Fruit fly) PE=1 SV=2	P21-activated kinase, pak [Aedes aegypti]
	gene10227	0.0394	0.064274	--	--	--	--	--	Molecular Function: catalytic activity (GO:0003824);; Biological Process: metabolic process (GO:0008152);;	--	CWF19-like protein 2 homolog GN=CG9213 OS=Drosophila melanogaster (Fruit fly) PE=1 SV=2	hypothetical protein AaeL_AAEL007943 [Aedes aegypti]
	gene10228	0.0476298	0.0388806	--	--	--	--	--	Molecular Function: DNA binding (GO:0003677);; Molecular Function: chromatin binding (GO:0003682);; Cellular Component: nuclear pre-replicative complex (GO:0005656);; Cellular Component: cytoplasm (GO:0005737);; Biological Process: DNA replication initiation (GO:0006270);; Biological Process: DNA amplification (GO:0006277);; Biological Process: mitotic G2 DNA damage checkpoint (GO:0007095);; Biol…	K06628|0|aag:AaeL_AAEL007939|hypothetical protein; K06628 cell division control protein 45 (A)	Cell division control protein 45 homolog GN=cdc45 OS=Dictyostelium discoideum (Slime mold) PE=3 SV=1	hypothetical protein AaeL_AAEL007939 [Aedes aegypti]
	gene10229	0.25672	0.0524135	--	--	--	[J]	Translation, ribosomal structure and biogenesis	Molecular Function: tRNA (5-methylaminomethyl-2-thiouridylate)-methyltransferase activity (GO:0004808);; Cellular Component: cytoplasm (GO:0005737);; Biological Process: tRNA processing (GO:0008033);; Molecular Function: sulfurtransferase activity (GO:0016783);; Biological Process: methylation (GO:0032259);;	K00566|0|aag:AaeL_AAEL007934|tRNA (5-methylaminomethyl-2-thiouridylate)-methyltransferase; K00566 tRNA-specific 2-thiouridylase [EC:2.8.1.-] (A)	Mitochondrial tRNA-specific 2-thiouridylase 1 GN=CG3021 OS=Drosophila melanogaster (Fruit fly) PE=2 SV=3	tRNA (5-methylaminomethyl-2-thiouridylate)-methyltransferase [Aedes aegypti]
	gene1023	77.0428	80.94	0.983861	0.117966	normal	--	--	Cellular Component: Golgi apparatus (GO:0005794);; Biological Process: cellular response to amino acid stimulus (GO:0071230);;	--	Ragulator complex protein LAMTOR2 homolog GN=CG5189 OS=Drosophila melanogaster (Fruit fly) PE=2 SV=1	late endosomal/lysosomal MP1 interacting protein, putative [Aedes aegypti]
	gene10230	26.0906	20.5324	0.944813	-0.321705	normal	[S]	Function unknown	Cellular Component: integral component of membrane (GO:0016021);;	--	--	hypothetical protein AaeL_AAEL007936 [Aedes aegypti]
	gene10231	1.43415	2.58392	0.787632	0.871254	normal	--	--	Molecular Function: secondary active organic cation transmembrane transporter activity (GO:0008513);; Biological Process: organic cation transport (GO:0015695);; Cellular Component: integral component of membrane (GO:0016021);; Biological Process: transmembrane transport (GO:0055085);;	--	Organic cation transporter-like protein GN=Orct2 OS=Drosophila melanogaster (Fruit fly) PE=2 SV=2	sugar transporter [Aedes aegypti]
	gene10232	23.127	33.1995	0.526698	0.571787	normal	--	--	--	K10104|0|aag:AaeL_AAEL007942|fibrinogen and fibronectin (A)	Techylectin-5B (Precursor) OS=Tachypleus tridentatus (Japanese horseshoe crab) PE=1 SV=1	fibrinogen and fibronectin [Aedes aegypti]
	gene10233	0	0	--	--	--	--	--	Molecular Function: G-protein coupled receptor activity (GO:0004930);; Cellular Component: plasma membrane (GO:0005886);; Biological Process: G-protein coupled receptor signaling pathway (GO:0007186);; Cellular Component: integral component of membrane (GO:0016021);; Biological Process: sensory perception of taste (GO:0050909);;	K08471|0|aag:AaeL_AAEL007933|hypothetical protein; K08471 gustatory receptor (A)	Putative gustatory receptor 28a GN=Gr28a OS=Drosophila melanogaster (Fruit fly) PE=2 SV=2	AAEL007933-PA, partial [Aedes aegypti]
	gene10234	5.15808	6.70037	0.954421	0.397532	normal	--	--	Molecular Function: G-protein coupled receptor activity (GO:0004930);; Cellular Component: plasma membrane (GO:0005886);; Biological Process: G-protein coupled receptor signaling pathway (GO:0007186);; Cellular Component: integral component of membrane (GO:0016021);; Biological Process: sensory perception of taste (GO:0050909);;	K08471|9.52496e-55|aga:AgaP_AGAP001115|GPRGR42; AGAP001115-PA (A)	--	AAEL007940-PA, partial [Aedes aegypti]
	gene10235	0	0	--	--	--	--	--	Cellular Component: extracellular region (GO:0005576);; Biological Process: lipid metabolic process (GO:0006629);; Molecular Function: hydrolase activity (GO:0016787);;	--	Phospholipase A1 1 (Precursor; Fragment) OS=Dolichovespula maculata (Bald-faced hornet) PE=1 SV=1	triacylglycerol lipase, putative [Aedes aegypti]
	gene10236	0	0	--	--	--	--	--	Molecular Function: G-protein coupled receptor activity (GO:0004930);; Cellular Component: plasma membrane (GO:0005886);; Biological Process: G-protein coupled receptor signaling pathway (GO:0007186);; Cellular Component: integral component of membrane (GO:0016021);; Biological Process: sensory perception of taste (GO:0050909);;	K08471|5.18334e-77|aag:AaeL_AAEL007935|Gustatory receptor 28b, putative; K08471 gustatory receptor (A)	Putative gustatory receptor 2a GN=Gr2a OS=Drosophila melanogaster (Fruit fly) PE=2 SV=3	AAEL017040-PA, partial [Aedes aegypti]
	gene10237	4.42506	8.59274	0.75763	0.924031	normal	--	--	Molecular Function: G-protein coupled receptor activity (GO:0004930);; Cellular Component: plasma membrane (GO:0005886);; Biological Process: G-protein coupled receptor signaling pathway (GO:0007186);; Cellular Component: integral component of membrane (GO:0016021);; Biological Process: sensory perception of taste (GO:0050909);;	K08471|6.20201e-75|aag:AaeL_AAEL007935|Gustatory receptor 28b, putative; K08471 gustatory receptor (A)	Putative gustatory receptor 2a GN=Gr2a OS=Drosophila melanogaster (Fruit fly) PE=2 SV=3	AAEL017202-PA, partial [Aedes aegypti]
	gene10238	0	0	--	--	--	--	--	Molecular Function: G-protein coupled receptor activity (GO:0004930);; Cellular Component: plasma membrane (GO:0005886);; Biological Process: G-protein coupled receptor signaling pathway (GO:0007186);; Cellular Component: integral component of membrane (GO:0016021);; Biological Process: sensory perception of taste (GO:0050909);;	K08471|2.08849e-98|aag:AaeL_AAEL007935|Gustatory receptor 28b, putative; K08471 gustatory receptor (A)	Putative gustatory receptor 2a GN=Gr2a OS=Drosophila melanogaster (Fruit fly) PE=2 SV=3	AAEL017450-PA, partial [Aedes aegypti]
	gene10239	6.62309	5.69575	0.976916	-0.155702	normal	--	--	Molecular Function: G-protein coupled receptor activity (GO:0004930);; Cellular Component: plasma membrane (GO:0005886);; Biological Process: G-protein coupled receptor signaling pathway (GO:0007186);; Cellular Component: integral component of membrane (GO:0016021);; Biological Process: sensory perception of taste (GO:0050909);;	K08471|2.12988e-147|aag:AaeL_AAEL007935|Gustatory receptor 28b, putative; K08471 gustatory receptor (A)	Putative gustatory receptor 2a GN=Gr2a OS=Drosophila melanogaster (Fruit fly) PE=2 SV=3	AAEL007935-PC, partial [Aedes aegypti]
	gene1024	0	0.120287	--	--	--	--	--	--	--	Dynein assembly factor 3, axonemal homolog GN=CG17669 OS=Drosophila melanogaster (Fruit fly) PE=2 SV=1	hypothetical protein AaeL_AAEL010556 [Aedes aegypti]
	gene10240	319.206	77.5495	0	-2.00324	down	--	--	Molecular Function: serine-type endopeptidase activity (GO:0004252);; Biological Process: proteolysis (GO:0006508);;	--	Chymotrypsin-2 OS=Vespa orientalis (Oriental hornet) PE=1 SV=1	serine-type enodpeptidase, putative [Aedes aegypti]
	gene10241	0	0	--	--	--	--	--	--	--	--	--
	gene10242	0	0	--	--	--	--	--	--	--	--	--
	gene10243	0.951384	2.76301	1.58471e-05	1.54779	up	--	--	--	--	--	hypothetical protein AaeL_AAEL007932 [Aedes aegypti]
	gene10244	0	0	--	--	--	--	--	Molecular Function: ionotropic glutamate receptor activity (GO:0004970);; Molecular Function: extracellular-glutamate-gated ion channel activity (GO:0005234);; Cellular Component: plasma membrane (GO:0005886);; Biological Process: ion transport (GO:0006811);; Molecular Function: N-acetylmuramoyl-L-alanine amidase activity (GO:0008745);; Biological Process: peptidoglycan catabolic process (GO:0009…	K05199|8.45859e-93|aag:AaeL_AAEL007965|hypothetical protein (A)	Glutamate receptor 1 (Precursor) GN=GluRIA OS=Drosophila melanogaster (Fruit fly) PE=2 SV=2	hypothetical protein AaeL_AAEL007965 [Aedes aegypti]
	gene10245	0	0	--	--	--	[ET]	--	Molecular Function: ionotropic glutamate receptor activity (GO:0004970);; Molecular Function: extracellular-glutamate-gated ion channel activity (GO:0005234);; Cellular Component: plasma membrane (GO:0005886);; Biological Process: ion transport (GO:0006811);; Cellular Component: integral component of membrane (GO:0016021);; Cellular Component: cell junction (GO:0030054);; Biological Process: iono…	K05313|0|aag:AaeL_AAEL007966|glutamate receptor, ionotropic ampa, subunit 1, 2, 3, putative; K05313 glutamate receptor, ionotropic, invertebrate (A)	Glutamate receptor 1 (Precursor) GN=GluRIA OS=Drosophila melanogaster (Fruit fly) PE=2 SV=2	glutamate receptor, ionotropic ampa, subunit 1, 2, 3, putative [Aedes aegypti]
	gene10246	0	0	--	--	--	--	--	--	--	--	--
	gene10247	0	0	--	--	--	--	--	--	--	--	hypothetical protein AaeL_AAEL007956 [Aedes aegypti]
	gene10248	7.07102	7.87257	0.973898	0.178567	normal	--	--	--	--	--	AAEL017072-PA [Aedes aegypti]
	gene10249	2.34849	2.79819	0.970445	0.267434	normal	[RTKL]	--	Molecular Function: protein serine/threonine kinase activity (GO:0004674);; Molecular Function: ATP binding (GO:0005524);; Biological Process: protein phosphorylation (GO:0006468);;	K08823|4.28426e-174|aag:AaeL_AAEL007949|clk2; K08823 CDC-like kinase [EC:2.7.12.1] (A)	Serine/threonine-protein kinase Doa GN=Doa OS=Drosophila melanogaster (Fruit fly) PE=1 SV=2	clk2 [Aedes aegypti]
	gene1025	0	0	--	--	--	--	--	--	--	--	--
	gene10250	9.18192	9.08666	0.982509	0.0105694	normal	--	--	Cellular Component: membrane (GO:0016020);; Biological Process: metal ion transport (GO:0030001);; Molecular Function: metal ion transmembrane transporter activity (GO:0046873);; Biological Process: transmembrane transport (GO:0055085);;	K14715|4.60538e-150|aag:AaeL_AAEL007959|hypothetical protein; K14715 solute carrier family 39 (zinc transporter), member 9 (A)	--	hypothetical protein AaeL_AAEL007959 [Aedes aegypti]
	gene10251	2.57353	1.92932	0.969256	-0.387002	normal	--	--	--	--	--	hypothetical protein AaeL_AAEL007961 [Aedes aegypti]
	gene10252	10.0685	7.52798	0.97426	-0.335147	normal	--	--	--	--	--	hypothetical protein AaeL_AAEL007960 [Aedes aegypti]
	gene10253	23.9199	17.9284	0.913607	-0.366936	normal	--	--	Molecular Function: calcium ion binding (GO:0005509);;	--	Epidermal growth factor receptor substrate 15 homolog GN=eps15 OS=Dictyostelium discoideum (Slime mold) PE=1 SV=1	eps-15 [Aedes aegypti]
	gene10254	0.4628	0.188207	--	--	--	[O]	Posttranslational modification, protein turnover, chaperones	Molecular Function: glutathione transferase activity (GO:0004364);; Biological Process: glutathione metabolic process (GO:0006749);;	K00799|1.26621e-162|aag:AaeL_AAEL007955|glutathione-s-transferase theta, gst; K00799 glutathione S-transferase [EC:2.5.1.18] (A)	Glutathione S-transferase 1 GN=GST1 OS=Manduca sexta (Tobacco hawkmoth) PE=2 SV=1	glutathione-s-transferase theta, gst [Aedes aegypti]
	gene10255	0	0	--	--	--	[O]	Posttranslational modification, protein turnover, chaperones	--	K00799|3.01169e-138|aag:AaeL_AAEL007954|glutathione-s-transferase theta, gst (A)	Glutathione S-transferase 1 GN=GST1 OS=Manduca sexta (Tobacco hawkmoth) PE=2 SV=1	AAEL007954-PA [Aedes aegypti]
	gene10256	19.8362	35.1872	0.0257733	0.86017	normal	[O]	Posttranslational modification, protein turnover, chaperones	Molecular Function: transferase activity (GO:0016740);;	K00799|1.60287e-162|aag:AaeL_AAEL007962|glutathione-s-transferase theta, gst; K00799 glutathione S-transferase [EC:2.5.1.18] (A)	Glutathione S-transferase 1 GN=GST1 OS=Manduca sexta (Tobacco hawkmoth) PE=2 SV=1	glutathione-s-transferase theta, gst [Aedes aegypti]
	gene10257	25.9299	41.3677	0.566284	0.598641	normal	[O]	Posttranslational modification, protein turnover, chaperones	Molecular Function: transferase activity (GO:0016740);;	--	Glutathione S-transferase 1 GN=GST1 OS=Manduca sexta (Tobacco hawkmoth) PE=2 SV=1	glutathione-s-transferase theta, gst [Aedes aegypti]
	gene10258	0.806403	0.322838	--	--	--	[O]	Posttranslational modification, protein turnover, chaperones	Molecular Function: transferase activity (GO:0016740);;	--	Glutathione S-transferase 1 GN=GST1 OS=Manduca sexta (Tobacco hawkmoth) PE=2 SV=1	glutathione-s-transferase theta, gst [Aedes aegypti]
	gene10259	43.2432	97.8749	5.21638e-08	1.23703	up	[O]	Posttranslational modification, protein turnover, chaperones	--	--	Glutathione S-transferase 1 GN=GST1 OS=Manduca sexta (Tobacco hawkmoth) PE=2 SV=1	glutathione-s-transferase theta, gst [Aedes aegypti]
	gene1026	0	0	--	--	--	--	--	--	--	--	--
	gene10260	29.8347	47.6351	0.608336	0.510099	normal	[O]	Posttranslational modification, protein turnover, chaperones	--	K00799|5.03627e-158|aag:AaeL_AAEL007946|glutathione-s-transferase theta, gst (A)	Glutathione S-transferase 1 GN=GST1 OS=Manduca sexta (Tobacco hawkmoth) PE=2 SV=1	AAEL007946-PA [Aedes aegypti]
	gene10262	0.845203	0.397029	0.816129	-1.24896	normal	--	--	--	--	--	hypothetical protein AaeL_AAEL007952 [Aedes aegypti]
	gene10263	0	0	--	--	--	--	--	--	--	--	hypothetical protein AaeL_AAEL007963 [Aedes aegypti]
	gene10264	0	0	--	--	--	--	--	Biological Process: intracellular signal transduction (GO:0035556);;	K10345|0|aag:AaeL_AAEL007953|hypothetical protein; K10345 SPRY domain-containing SOCS box protein 3 (A)	Protein gustavus {ECO:0000312|EMBL:AAM68373.1} GN=gus OS=Drosophila melanogaster (Fruit fly) PE=1 SV=1	hypothetical protein AaeL_AAEL014824 [Aedes aegypti]
	gene10265	299.232	280.244	0.997144	-0.0791125	normal	--	--	Biological Process: formation of translation preinitiation complex (GO:0001731);; Molecular Function: translation initiation factor activity (GO:0003743);; Cellular Component: eukaryotic translation initiation factor 3 complex (GO:0005852);; Biological Process: regulation of translational initiation (GO:0006446);; Cellular Component: eukaryotic 43S preinitiation complex (GO:0016282);; Cellular Co…	K03247|0|aag:AaeL_AAEL007945|eukaryotic translation initiation factor 3 subunit; K03247 translation initiation factor 3 subunit H (A)	Eukaryotic translation initiation factor 3 subunit H {ECO:0000255|HAMAP-Rule:MF_03007} GN=AAEL007945 OS=Aedes aegypti (Yellowfever mosquito) PE=2 SV=1	eukaryotic translation initiation factor 3 subunit [Aedes aegypti]
	gene10266	157.665	152.346	0.995365	-0.00989129	normal	--	--	Molecular Function: selenium binding (GO:0008430);; Biological Process: cell redox homeostasis (GO:0045454);;	--	SelT-like protein (Precursor) GN=CG3887 OS=Drosophila melanogaster (Fruit fly) PE=2 SV=1	hypothetical protein AaeL_AAEL007944 [Aedes aegypti]
	gene10267	0	0	--	--	--	--	--	--	--	--	hypothetical protein AaeL_AAEL007957 [Aedes aegypti]
	gene10268	0.81126	0.868115	--	--	--	[RTKL]	--	Biological Process: MAPK cascade (GO:0000165);; Molecular Function: MAP kinase activity (GO:0004707);; Molecular Function: ATP binding (GO:0005524);; Biological Process: protein phosphorylation (GO:0006468);;	K04371|0|aag:AaeL_AAEL007958|erk1/2; K04371 mitogen-activated protein kinase 1/3 [EC:2.7.11.24] (A)	Mitogen-activated protein kinase ERK-A GN=rl OS=Drosophila melanogaster (Fruit fly) PE=1 SV=3	erk1/2 [Aedes aegypti]
	gene10269	0	0	--	--	--	--	--	--	--	--	--
	gene1027	0.159286	0.1274	--	--	--	--	--	Molecular Function: nucleotide binding (GO:0000166);; Molecular Function: nucleic acid binding (GO:0003676);; Molecular Function: protein dimerization activity (GO:0046983);;	--	Twist-related protein GN=TWIST OS=Branchiostoma belcheri (Amphioxus) PE=2 SV=1	hypothetical protein AaeL_AAEL010557 [Aedes aegypti]
	gene10270	1.5159	1.51741	0.983708	0.0163741	normal	--	--	--	--	--	hypothetical protein AaeL_AAEL007975 [Aedes aegypti]
	gene10271	110.314	100.15	0.997701	-0.126439	normal	[P]	Inorganic ion transport and metabolism	Molecular Function: L-tyrosine transmembrane transporter activity (GO:0005302);; Cellular Component: integral component of membrane (GO:0016021);; Biological Process: transmembrane transport (GO:0055085);;	--	Putative transporter arsB GN=arsB OS=Dictyostelium discoideum (Slime mold) PE=2 SV=1	tyrosine transporter [Aedes aegypti]
	gene10272	0	0.121903	--	--	--	--	--	--	--	--	hypothetical protein AaeL_AAEL007973 [Aedes aegypti]
	gene10273	2.58295	4.23815	0.0897812	0.830419	normal	[P]	Inorganic ion transport and metabolism	Molecular Function: L-tyrosine transmembrane transporter activity (GO:0005302);; Cellular Component: integral component of membrane (GO:0016021);; Biological Process: transmembrane transport (GO:0055085);;	--	Putative transporter arsB GN=arsB OS=Dictyostelium discoideum (Slime mold) PE=2 SV=1	tyrosine transporter [Aedes aegypti]
	gene10274	0	0.224361	--	--	--	[M]	Cell wall/membrane/envelope biogenesis	Cellular Component: extracellular region (GO:0005576);; Molecular Function: pigment binding (GO:0031409);;	K03098|0|aag:AaeL_AAEL007972|apolipoprotein D, putative (A)	Lopap (Precursor) OS=Lonomia obliqua (Moth) PE=1 SV=2	apolipoprotein D, putative [Aedes aegypti]
	gene10275	2.69529	2.22726	0.973612	-0.241642	normal	--	--	Molecular Function: transferase activity, transferring glycosyl groups (GO:0016757);;	K18134|0|aag:AaeL_AAEL007982|glycosyltransferase; K18134 protein O-GlcNAc transferase [EC:2.4.1.255] (A)	EGF domain-specific O-linked N-acetylglucosamine transferase (Precursor) GN=Eogt OS=Drosophila melanogaster (Fruit fly) PE=1 SV=1	glycosyltransferase [Aedes aegypti]
	gene10276	0.883467	0.78573	0.986086	-0.206986	normal	--	--	Cellular Component: nucleus (GO:0005634);; Molecular Function: zinc ion binding (GO:0008270);;	K09228|0|aag:AaeL_AAEL007970|hypothetical protein (A)	--	hypothetical protein AaeL_AAEL007970 [Aedes aegypti]
	gene10277	0.957278	1.19204	0.974692	0.338683	normal	[R]	General function prediction only	Molecular Function: nucleic acid binding (GO:0003676);; Cellular Component: nucleus (GO:0005634);; Molecular Function: zinc ion binding (GO:0008270);;	K09228|0|aag:AaeL_AAEL007974|hypothetical protein (A)	Krueppel homolog 1 GN=Kr-h1 OS=Drosophila melanogaster (Fruit fly) PE=2 SV=2	hypothetical protein AaeL_AAEL007974 [Aedes aegypti]
	gene10278	2.88319	1.88188	0.960966	-0.270867	normal	[R]	General function prediction only	Molecular Function: nucleic acid binding (GO:0003676);; Cellular Component: nucleus (GO:0005634);; Molecular Function: zinc ion binding (GO:0008270);;	K09228|0|aag:AaeL_AAEL007980|hypothetical protein; K09228 KRAB domain-containing zinc finger protein (A)	Protein suppressor of hairy wing GN=su(Hw) OS=Drosophila melanogaster (Fruit fly) PE=1 SV=2	hypothetical protein AaeL_AAEL007980 [Aedes aegypti]
	gene10279	0.676709	0.308159	--	--	--	[R]	General function prediction only	Molecular Function: nucleic acid binding (GO:0003676);; Molecular Function: metal ion binding (GO:0046872);;	K09228|0|aag:AaeL_AAEL007981|hypothetical protein (A)	Protein suppressor of hairy wing GN=su(Hw) OS=Drosophila virilis (Fruit fly) PE=2 SV=1	hypothetical protein AaeL_AAEL007981 [Aedes aegypti]
	gene1028	1.32404	0.0765799	0.0258738	-3.24948	normal	--	--	Biological Process: phagocytosis (GO:0006909);;	--	--	hypothetical protein AaeL_AAEL010561 [Aedes aegypti]
	gene10280	1.84113	0.981292	0.650197	-0.909844	normal	[R]	General function prediction only	Molecular Function: nucleic acid binding (GO:0003676);; Molecular Function: metal ion binding (GO:0046872);;	K09228|4.08927e-165|aag:AaeL_AAEL007977|hypothetical protein (A)	Protein krueppel GN=Kr OS=Drosophila melanogaster (Fruit fly) PE=1 SV=2	hypothetical protein AaeL_AAEL007977 [Aedes aegypti]
	gene10281	2.48865	1.75026	0.970847	-0.514761	normal	--	--	--	--	--	hypothetical protein AaeL_AAEL007983 [Aedes aegypti]
	gene10282	0.0245521	0.0202377	--	--	--	--	--	--	--	Protein shifted (Precursor) GN=shf OS=Drosophila melanogaster (Fruit fly) PE=1 SV=2	hypothetical protein AaeL_AAEL007976 [Aedes aegypti]
	gene10283	2.48821	1.7601	0.866763	-0.48648	normal	--	--	--	--	Protein shifted (Precursor) GN=shf OS=Drosophila melanogaster (Fruit fly) PE=1 SV=2	hypothetical protein AaeL_AAEL007967 [Aedes aegypti]
	gene10284	0	0	--	--	--	--	--	--	--	Cell death abnormality protein 1 {ECO:0000303|PubMed:11163239} (Precursor) OS=Caenorhabditis elegans PE=1 SV=1	hypothetical protein AaeL_AAEL007968 [Aedes aegypti]
	gene10285	0.25927	0	--	--	--	--	--	Molecular Function: carboxypeptidase activity (GO:0004180);; Biological Process: proteolysis (GO:0006508);; Molecular Function: metallopeptidase activity (GO:0008237);; Molecular Function: peptidyl-dipeptidase activity (GO:0008241);; Cellular Component: integral component of membrane (GO:0016021);;	K01283|1.5412e-108|aag:AaeL_AAEL007978|angiotensin-converting-relatedenzyme (A)	Angiotensin-converting enzyme-related protein (Precursor) GN=Acer OS=Drosophila melanogaster (Fruit fly) PE=1 SV=1	angiotensin-converting-relatedenzyme [Aedes aegypti]
	gene10286	0.396312	0.44885	--	--	--	--	--	Molecular Function: serine-type endopeptidase activity (GO:0004252);; Biological Process: proteolysis (GO:0006508);;	--	Serine protease snake (Precursor) GN=snk OS=Drosophila melanogaster (Fruit fly) PE=1 SV=2	serine protease [Aedes aegypti]
	gene10287	3.24659	5.69914	--	--	--	--	--	Biological Process: protein targeting to Golgi (GO:0000042);;	--	--	hypothetical protein AaeL_AAEL015521 [Aedes aegypti]
	gene10288	9.46427	7.32115	0.91703	-0.367312	normal	--	--	Biological Process: fatty acid biosynthetic process (GO:0006633);; Molecular Function: transferase activity (GO:0016740);; Cellular Component: integral component of endoplasmic reticulum membrane (GO:0030176);;	--	Elongation of very long chain fatty acids protein AAEL008004 GN=AAEL008004 OS=Aedes aegypti (Yellowfever mosquito) PE=2 SV=2	elongase, putative [Aedes aegypti]
	gene10289	0.622063	0.356021	--	--	--	--	--	Molecular Function: serine-type endopeptidase activity (GO:0004252);; Biological Process: proteolysis (GO:0006508);;	--	Serine protease easter (Precursor) GN=ea OS=Drosophila melanogaster (Fruit fly) PE=1 SV=3	lumbrokinase-1T4 precursor, putative [Aedes aegypti]
	gene1029	8.83389	7.77248	0.97865	-0.155752	normal	--	--	Biological Process: autophagic vacuole fusion (GO:0000046);; Cellular Component: cytosol (GO:0005829);; Biological Process: intracellular protein transport (GO:0006886);; Biological Process: eye pigment granule organization (GO:0008057);; Biological Process: endosomal transport (GO:0016197);;	--	Vacuolar protein sorting-associated protein 16 homolog GN=vps16 OS=Dictyostelium discoideum (Slime mold) PE=3 SV=2	vacuolar protein sorting vps16 [Aedes aegypti]
	gene10290	0.862355	0.384505	0.963342	-0.986943	normal	[O]	Posttranslational modification, protein turnover, chaperones	Molecular Function: serine-type endopeptidase activity (GO:0004252);; Biological Process: proteolysis (GO:0006508);;	--	Serine proteinase stubble catalytic chain GN=Sb OS=Drosophila melanogaster (Fruit fly) PE=2 SV=2	Trypsin, putative [Aedes aegypti]
	gene10291	0	0	--	--	--	--	--	Molecular Function: serine-type endopeptidase activity (GO:0004252);; Biological Process: proteolysis (GO:0006508);;	--	Serine protease snake (Precursor) GN=snk OS=Drosophila melanogaster (Fruit fly) PE=1 SV=2	serine protease [Aedes aegypti]
	gene10292	0	0.0495043	--	--	--	--	--	Molecular Function: DNA binding (GO:0003677);; Molecular Function: chromatin binding (GO:0003682);; Cellular Component: nucleus (GO:0005634);; Molecular Function: metal ion binding (GO:0046872);;	--	--	hypothetical protein AaeL_AAEL007995 [Aedes aegypti]
	gene10293	0	0	--	--	--	[O]	Posttranslational modification, protein turnover, chaperones	Biological Process: ubiquitin-dependent protein catabolic process (GO:0006511);; Cellular Component: cullin-RING ubiquitin ligase complex (GO:0031461);; Molecular Function: ubiquitin protein ligase binding (GO:0031625);;	K03347|0|aag:AaeL_AAEL008008|cullin (A)	Cullin homolog 1 GN=lin19 OS=Drosophila melanogaster (Fruit fly) PE=1 SV=2	cullin [Aedes aegypti]
	gene10294	4.27585	2.64019	0.899131	-0.541856	normal	--	--	--	--	--	hypothetical protein AaeL_AAEL007985 [Aedes aegypti]
	gene10295	12.6731	12.7217	0.97829	0.0971022	normal	--	--	Cellular Component: cytoplasm (GO:0005737);; Biological Process: vesicle-mediated transport (GO:0016192);; Biological Process: neurogenesis (GO:0022008);; Cellular Component: TRAPP complex (GO:0030008);; Biological Process: dsRNA transport (GO:0033227);;	--	Trafficking protein particle complex subunit 3 GN=trappc3 OS=Dictyostelium discoideum (Slime mold) PE=3 SV=2	hypothetical protein AaeL_AAEL007988 [Aedes aegypti]
	gene10296	4.67273	4.878	0.979769	0.0728239	normal	[R]	General function prediction only	Molecular Function: nucleic acid binding (GO:0003676);; Biological Process: transcription, DNA-templated (GO:0006351);; Biological Process: response to metal ion (GO:0010038);; Cellular Component: intracellular part (GO:0044424);; Molecular Function: metal ion binding (GO:0046872);; Biological Process: metal ion homeostasis (GO:0055065);;	--	Krueppel homolog 1 GN=Kr-h1 OS=Drosophila melanogaster (Fruit fly) PE=2 SV=2	hypothetical protein AaeL_AAEL008005 [Aedes aegypti]
	gene10297	65.4489	65.7991	0.990007	0.0392904	normal	[I]	Lipid transport and metabolism	Molecular Function: 3-hydroxyacyl-CoA dehydrogenase activity (GO:0003857);; Biological Process: fatty acid metabolic process (GO:0006631);; Biological Process: oxidation-reduction process (GO:0055114);; Molecular Function: NAD+ binding (GO:0070403);;	K13247|0|aag:AaeL_AAEL008006|3-hydroxyacyl-coa dehyrogenase; K13247 L-gulonate 3-dehydrogenase [EC:1.1.1.45] (A)	--	3-hydroxyacyl-coa dehyrogenase [Aedes aegypti]
	gene10298	1.22174	1.73757	0.933332	0.538901	normal	--	--	Molecular Function: N-acetyltransferase activity (GO:0008080);;	--	N-acetyltransferase 9-like protein GN=CG11539 OS=Drosophila melanogaster (Fruit fly) PE=2 SV=1	hypothetical protein AaeL_AAEL007994 [Aedes aegypti]
	gene10299	1.57814	2.383	0.91293	0.549848	normal	[U]	Intracellular trafficking, secretion, and vesicular transport	Molecular Function: phospholipid binding (GO:0005543);; Molecular Function: ARF GTPase activator activity (GO:0008060);; Molecular Function: zinc ion binding (GO:0008270);; Biological Process: regulation of ARF GTPase activity (GO:0032312);;	--	Centaurin-gamma-1A GN=CenG1A OS=Drosophila melanogaster (Fruit fly) PE=2 SV=2	centaurin alpha [Aedes aegypti]
	gene103	0	0	--	--	--	--	--	--	--	--	--
	gene1030	10.2527	12.3616	0.96772	0.332373	normal	--	--	Biological Process: autophagic vacuole fusion (GO:0000046);; Cellular Component: cytosol (GO:0005829);; Biological Process: intracellular protein transport (GO:0006886);; Biological Process: lysosomal transport (GO:0007041);; Biological Process: eye pigment granule organization (GO:0008057);; Biological Process: endosomal transport (GO:0016197);;	--	Vacuolar protein sorting-associated protein 16 homolog GN=vps16 OS=Dictyostelium discoideum (Slime mold) PE=3 SV=2	vacuolar protein sorting vps16 [Aedes aegypti]
	gene10300	36.0809	27.3684	0.930828	-0.350816	normal	[U]	Intracellular trafficking, secretion, and vesicular transport	--	--	--	golgi reassembly stacking protein 2 (grasp2) [Aedes aegypti]
	gene10301	167.024	190.236	0.987744	0.218973	normal	--	--	--	K11351|8.00885e-82|aag:AaeL_AAEL008002|mitochondrial NADH:ubiquinone oxidoreductase ESSS subunit, putative; K11351 NADH dehydrogenase (ubiquinone) 1 beta subcomplex subunit 11 (A)	--	mitochondrial NADH:ubiquinone oxidoreductase ESSS subunit, putative [Aedes aegypti]
	gene10302	24.8124	18.7406	0.935671	-0.34367	normal	--	--	--	--	SH3 domain-binding glutamic acid-rich protein homolog GN=Sh3beta OS=Drosophila melanogaster (Fruit fly) PE=1 SV=2	hypothetical protein AaeL_AAEL007990 [Aedes aegypti]
	gene10303	0	0	--	--	--	--	--	--	--	--	--
	gene10304	35.9538	32.7901	0.994421	-0.0995006	normal	[U]	Intracellular trafficking, secretion, and vesicular transport	Molecular Function: signal recognition particle binding (GO:0005047);; Cellular Component: signal recognition particle receptor complex (GO:0005785);; Molecular Function: protein transporter activity (GO:0008565);; Biological Process: posttranslational protein targeting to membrane, translocation (GO:0031204);; Cellular Component: fusome (GO:0045169);;	K09540|0|aag:AaeL_AAEL007987|SEC63 protein, putative; K09540 translocation protein SEC63 (A)	Putative U5 small nuclear ribonucleoprotein 200 kDa helicase GN=l(3)72Ab OS=Drosophila melanogaster (Fruit fly) PE=2 SV=4	SEC63 protein, putative [Aedes aegypti]
	gene10305	0	0	--	--	--	--	--	--	--	--	hypothetical protein AaeL_AAEL007989 [Aedes aegypti]
	gene10306	0	0	--	--	--	--	--	--	--	--	hypothetical protein AaeL_AAEL007986 [Aedes aegypti]
	gene10307	0.935761	1.88156	0.7599	1.0591	normal	--	--	Molecular Function: transporter activity (GO:0005215);; Cellular Component: intracellular (GO:0005622);; Biological Process: transport (GO:0006810);; Molecular Function: retinal binding (GO:0016918);; Biological Process: lateral inhibition (GO:0046331);;	--	--	hypothetical protein AaeL_AAEL007997 [Aedes aegypti]
	gene10308	0	0	--	--	--	--	--	--	--	--	--
	gene10309	1.22119	0.70156	0.975376	-0.663526	normal	--	--	Molecular Function: transporter activity (GO:0005215);; Cellular Component: intracellular (GO:0005622);; Biological Process: transport (GO:0006810);; Molecular Function: retinal binding (GO:0016918);; Biological Process: lateral inhibition (GO:0046331);;	--	--	hypothetical protein AaeL_AAEL008001 [Aedes aegypti]
	gene1031	100.247	49.4437	2.9815e-06	-0.992013	normal	--	--	Biological Process: cell morphogenesis (GO:0000902);; Molecular Function: RNA polymerase II core promoter proximal region sequence-specific DNA binding transcription factor activity involved in positive regulation of transcription (GO:0001077);; Cellular Component: endoplasmic reticulum membrane (GO:0005789);; Biological Process: fatty acid biosynthetic process (GO:0006633);; Biological Process: …	K07197|0|aag:AaeL_AAEL010555|sterol regulatory element-binding protein; K07197 sterol regulatory element-binding transcription factor 1 (A)	--	sterol regulatory element-binding protein [Aedes aegypti]
	gene10310	0	0	--	--	--	--	--	Molecular Function: transporter activity (GO:0005215);; Cellular Component: intracellular (GO:0005622);; Biological Process: transport (GO:0006810);;	--	--	hypothetical protein AaeL_AAEL007998 [Aedes aegypti]
	gene10311	0	0	--	--	--	--	--	Molecular Function: transporter activity (GO:0005215);; Cellular Component: intracellular (GO:0005622);; Biological Process: transport (GO:0006810);;	--	--	hypothetical protein AaeL_AAEL007999 [Aedes aegypti]
	gene10312	0	0.163243	--	--	--	--	--	Molecular Function: transporter activity (GO:0005215);; Cellular Component: intracellular (GO:0005622);; Biological Process: transport (GO:0006810);;	--	--	hypothetical protein AaeL_AAEL007984 [Aedes aegypti]
	gene10313	0	0	--	--	--	--	--	Molecular Function: transporter activity (GO:0005215);; Cellular Component: intracellular (GO:0005622);; Biological Process: transport (GO:0006810);;	--	--	hypothetical protein AaeL_AAEL007991 [Aedes aegypti]
	gene10314	22.4282	36.9251	0.0328137	0.736296	normal	--	--	Molecular Function: transporter activity (GO:0005215);; Cellular Component: intracellular (GO:0005622);; Biological Process: transport (GO:0006810);;	--	--	hypothetical protein AaeL_AAEL008007 [Aedes aegypti]
	gene10315	0	0	--	--	--	--	--	Cellular Component: membrane (GO:0016020);;	--	Protein turtle GN=tutl OS=Drosophila melanogaster (Fruit fly) PE=1 SV=2	sidestep protein [Aedes aegypti]
	gene10316	0	0	--	--	--	--	--	Molecular Function: odorant binding (GO:0005549);;	--	Pheromone-binding protein-related protein 6 (Precursor) GN=Obp83b OS=Drosophila melanogaster (Fruit fly) PE=1 SV=2	Odorant-binding protein 56a, putative [Aedes aegypti]
	gene10317	0	0	--	--	--	--	--	Molecular Function: odorant binding (GO:0005549);;	--	General odorant-binding protein 83a (Precursor) GN=Obp83a OS=Drosophila melanogaster (Fruit fly) PE=1 SV=1	hypothetical protein AaeL_AAEL008009 [Aedes aegypti]
	gene10318	0	0	--	--	--	--	--	--	--	--	hypothetical protein AaeL_AAEL008012 [Aedes aegypti]
	gene10319	0	0	--	--	--	--	--	Molecular Function: odorant binding (GO:0005549);; Molecular Function: metal ion binding (GO:0046872);;	--	General odorant-binding protein 83a (Precursor) GN=Obp83a OS=Drosophila melanogaster (Fruit fly) PE=1 SV=1	odorant binding protein [Aedes aegypti]
	gene1032	0	0	--	--	--	--	--	--	--	--	--
	gene10320	0.588002	0.88071	0.958406	0.601854	normal	--	--	--	K10260|0|aag:AaeL_AAEL015522|hypothetical protein; K10260 F-box and WD-40 domain protein 7 (A)	F-box/WD repeat-containing protein 7 OS=Drosophila melanogaster (Fruit fly) PE=1 SV=1	hypothetical protein AaeL_AAEL015522 [Aedes aegypti]
	gene10321	15.8287	14.9139	0.990287	-0.112452	normal	--	--	Biological Process: compound eye morphogenesis (GO:0001745);; Biological Process: phagocytosis (GO:0006909);; Biological Process: axon guidance (GO:0007411);; Biological Process: regulation of cell shape (GO:0008360);; Molecular Function: Rho GTPase binding (GO:0017048);; Biological Process: chaeta development (GO:0022416);; Biological Process: cell projection assembly (GO:0030031);; Biological P…	K05749|0|aag:AaeL_AAEL008021|specifically Rac-associated protein, putative; K05749 cytoplasmic FMR1 interacting protein (A)	Cytoplasmic FMR1-interacting protein OS=Drosophila melanogaster (Fruit fly) PE=1 SV=1	specifically Rac-associated protein, putative [Aedes aegypti]
	gene10322	1.24018	1.20462	0.979664	-0.0253294	normal	[Q]	Secondary metabolites biosynthesis, transport and catabolism	Molecular Function: monooxygenase activity (GO:0004497);; Molecular Function: iron ion binding (GO:0005506);; Molecular Function: electron carrier activity (GO:0009055);; Cellular Component: membrane (GO:0016020);; Molecular Function: oxidoreductase activity, acting on paired donors, with incorporation or reduction of molecular oxygen (GO:0016705);; Molecular Function: heme binding (GO:0020037);;…	K15001|0|aag:AaeL_AAEL008017|cytochrome P450; K15001 cytochrome P450, family 4 [EC:1.14.-.-] (A)	Cytochrome P450 4c3 GN=Cyp4c3 OS=Drosophila melanogaster (Fruit fly) PE=2 SV=1	cytochrome P450 [Aedes aegypti]
	gene10323	0.51046	0.276359	--	--	--	[Q]	Secondary metabolites biosynthesis, transport and catabolism	Molecular Function: monooxygenase activity (GO:0004497);; Molecular Function: iron ion binding (GO:0005506);; Molecular Function: electron carrier activity (GO:0009055);; Molecular Function: oxidoreductase activity, acting on paired donors, with incorporation or reduction of molecular oxygen (GO:0016705);; Molecular Function: heme binding (GO:0020037);; Biological Process: oxidation-reduction pro…	K15001|0|aag:AaeL_AAEL008018|cytochrome P450; K15001 cytochrome P450, family 4 [EC:1.14.-.-] (A)	Cytochrome P450 4c3 GN=Cyp4c3 OS=Drosophila melanogaster (Fruit fly) PE=2 SV=1	cytochrome P450 [Aedes aegypti]
	gene10324	0.164	0	--	--	--	[Q]	Secondary metabolites biosynthesis, transport and catabolism	Molecular Function: monooxygenase activity (GO:0004497);; Molecular Function: iron ion binding (GO:0005506);; Molecular Function: electron carrier activity (GO:0009055);; Molecular Function: oxidoreductase activity, acting on paired donors, with incorporation or reduction of molecular oxygen (GO:0016705);; Molecular Function: heme binding (GO:0020037);; Biological Process: oxidation-reduction pro…	K15001|0|aag:AaeL_AAEL008023|cytochrome P450; K15001 cytochrome P450, family 4 [EC:1.14.-.-] (A)	Cytochrome P450 4c3 GN=Cyp4c3 OS=Drosophila melanogaster (Fruit fly) PE=2 SV=1	cytochrome P450 [Aedes aegypti]
	gene10325	10.1358	10.0718	0.983168	0.0389516	normal	--	--	Molecular Function: sequence-specific DNA binding transcription factor activity (GO:0003700);; Cellular Component: nucleus (GO:0005634);; Biological Process: regulation of transcription, DNA-templated (GO:0006355);; Molecular Function: sequence-specific DNA binding (GO:0043565);; Biological Process: dendrite morphogenesis (GO:0048813);;	--	Pituitary homeobox homolog Ptx1 GN=Ptx1 OS=Drosophila melanogaster (Fruit fly) PE=2 SV=2	homeobox protein [Aedes aegypti]
	gene10326	12.8801	9.61744	0.953166	-0.347774	normal	--	--	Molecular Function: sequence-specific DNA binding transcription factor activity (GO:0003700);; Cellular Component: nucleus (GO:0005634);; Cellular Component: transcription factor complex (GO:0005667);; Biological Process: regulation of transcription from RNA polymerase II promoter (GO:0006357);; Molecular Function: sequence-specific DNA binding (GO:0043565);; Biological Process: dendrite morphoge…	--	Pituitary homeobox homolog Ptx1 GN=Ptx1 OS=Drosophila melanogaster (Fruit fly) PE=2 SV=2	hypothetical protein AaeL_AAEL008019 [Aedes aegypti]
	gene10327	5.41155	6.64472	0.963621	0.257201	normal	--	--	--	--	--	hypothetical protein AaeL_AAEL008024 [Aedes aegypti]
	gene10328	0	0	--	--	--	[TZDR]	--	Molecular Function: calcium ion binding (GO:0005509);;	--	Calcium-binding protein NCSA GN=ncsA OS=Dictyostelium discoideum (Slime mold) PE=1 SV=2	ef hand protein [Aedes aegypti]
	gene10329	341.18	403.524	0.994296	0.276718	normal	[IQR]	--	Cellular Component: membrane (GO:0016020);; Molecular Function: oxidoreductase activity (GO:0016491);; Biological Process: oxidation-reduction process (GO:0055114);;	--	3-hydroxyacyl-CoA dehydrogenase GN=mfeA OS=Dictyostelium discoideum (Slime mold) PE=2 SV=1	short-chain dehydrogenase [Aedes aegypti]
	gene1033	0.633773	0.327819	0.799451	-0.917066	normal	[Z]	Cytoskeleton	Biological Process: cytokinesis (GO:0000910);; Molecular Function: microtubule motor activity (GO:0003777);; Molecular Function: ATP binding (GO:0005524);; Cellular Component: nucleus (GO:0005634);; Cellular Component: cytoplasm (GO:0005737);; Cellular Component: aster (GO:0005818);; Cellular Component: kinesin complex (GO:0005871);; Cellular Component: microtubule (GO:0005874);; Biological Proce…	K10395|0|aag:AaeL_AAEL010568|chromosome-associated kinesin KIF4A (chromokinesin); K10395 kinesin family member 4/21/27 (A)	Kinesin-II 85 kDa subunit GN=KRP85 OS=Strongylocentrotus purpuratus (Purple sea urchin) PE=1 SV=1	chromosome-associated kinesin KIF4A (chromokinesin) [Aedes aegypti]
	gene10330	3.38812	2.48551	0.909929	-0.423704	normal	--	--	Biological Process: determination of adult lifespan (GO:0008340);; Molecular Function: phosphatidylinositol binding (GO:0035091);; Biological Process: termination of G-protein coupled receptor signaling pathway (GO:0038032);;	K17887|0|aag:AaeL_AAEL008020|sorting nexin; K17887 sorting nexin-25 (A)	--	sorting nexin [Aedes aegypti]
	gene10331	6.33715	6.93969	0.979651	0.159834	normal	--	--	Biological Process: lateral inhibition (GO:0046331);;	--	--	hypothetical protein AaeL_AAEL008015 [Aedes aegypti]
	gene10332	0	0.345581	--	--	--	[RTKL]	--	Molecular Function: protein serine/threonine kinase activity (GO:0004674);; Molecular Function: ATP binding (GO:0005524);; Biological Process: protein phosphorylation (GO:0006468);; Biological Process: mitotic centrosome separation (GO:0007100);; Biological Process: pole cell formation (GO:0007279);; Biological Process: asymmetric protein localization involved in cell fate determination (GO:00451…	K11481|5.08268e-104|aag:AaeL_AAEL015523|hypothetical protein (A)	Aurora kinase {ECO:0000312|EMBL:BAJ10384.1} OS=Patiria pectinifera (Starfish) PE=1 SV=1	hypothetical protein AaeL_AAEL015523 [Aedes aegypti]
	gene10333	20.4808	40.3976	7.39778e-06	0.996283	normal	[I]	Lipid transport and metabolism	Molecular Function: 3-hydroxyacyl-CoA dehydrogenase activity (GO:0003857);; Molecular Function: enoyl-CoA hydratase activity (GO:0004300);; Cellular Component: lipid particle (GO:0005811);; Cellular Component: microtubule associated complex (GO:0005875);; Biological Process: fatty acid beta-oxidation (GO:0006635);; Biological Process: determination of adult lifespan (GO:0008340);; Cellular Compon…	K07515|0|aag:AaeL_AAEL015524|3-hydroxyacyl-coa dehyrogenase; K07515 enoyl-CoA hydratase / long-chain 3-hydroxyacyl-CoA dehydrogenase [EC:4.2.1.17 1.1.1.211] (A)	Probable 3-hydroxyacyl-CoA dehydrogenase B0272.3 GN=B0272.3 OS=Caenorhabditis elegans PE=1 SV=1	3-hydroxyacyl-coa dehyrogenase [Aedes aegypti]
	gene10334	0.878396	0.82489	--	--	--	--	--	--	--	--	AAEL017171-PA [Aedes aegypti]
	gene10335	0.688196	17.5071	0	4.64774	up	--	--	Cellular Component: extracellular space (GO:0005615);; Molecular Function: nutrient reservoir activity (GO:0045735);;	--	Hexamerin-1.1 (Precursor) GN=HexA OS=Anopheles gambiae (African malaria mosquito) PE=2 SV=2	hexamerin 2 beta [Aedes aegypti]
	gene10336	168.723	197.337	0.977443	0.270289	normal	[G]	Carbohydrate transport and metabolism	Molecular Function: chitinase activity (GO:0004568);; Biological Process: carbohydrate metabolic process (GO:0005975);; Biological Process: chitin catabolic process (GO:0006032);;	K01183|0|aag:AaeL_AAEL008040|brain chitinase and chia (A)	Probable chitinase 2 (Precursor) OS=Drosophila melanogaster (Fruit fly) PE=1 SV=1	brain chitinase and chia [Aedes aegypti]
	gene10337	0.267974	0	--	--	--	--	--	--	--	--	hypothetical protein AaeL_AAEL008048 [Aedes aegypti]
	gene10338	20.1908	12.063	0.965999	-0.569241	normal	--	--	Molecular Function: structural constituent of ribosome (GO:0003735);; Cellular Component: ribosome (GO:0005840);; Biological Process: translation (GO:0006412);;	K02914|4.64839e-66|aag:AaeL_AAEL008044|hypothetical protein; K02914 large subunit ribosomal protein L34 (A)	39S ribosomal protein L34, mitochondrial (Precursor) GN=mRpL34 OS=Drosophila melanogaster (Fruit fly) PE=3 SV=1	hypothetical protein AaeL_AAEL008044 [Aedes aegypti]
	gene10339	0.775879	0.532336	0.977287	-0.469903	normal	--	--	Molecular Function: polypeptide N-acetylgalactosaminyltransferase activity (GO:0004653);; Cellular Component: Golgi stack (GO:0005795);; Biological Process: protein glycosylation (GO:0006486);; Biological Process: open tracheal system development (GO:0007424);; Biological Process: oligosaccharide biosynthetic process (GO:0009312);; Cellular Component: integral component of membrane (GO:0016021);;	K00710|0|aag:AaeL_AAEL008037|n-acetylgalactosaminyltransferase; K00710 polypeptide N-acetylgalactosaminyltransferase [EC:2.4.1.41] (A)	Polypeptide N-acetylgalactosaminyltransferase 35A GN=Pgant35A OS=Drosophila melanogaster (Fruit fly) PE=1 SV=2	n-acetylgalactosaminyltransferase [Aedes aegypti]
	gene1034	8.76663	5.52157	0.794594	-0.601713	normal	--	--	--	--	--	hypothetical protein AaeL_AAEL010571 [Aedes aegypti]
	gene10340	0	0	--	--	--	--	--	Molecular Function: sequence-specific DNA binding transcription factor activity (GO:0003700);; Molecular Function: steroid hormone receptor activity (GO:0003707);; Cellular Component: nucleus (GO:0005634);; Biological Process: regulation of transcription, DNA-templated (GO:0006355);; Molecular Function: zinc ion binding (GO:0008270);; Biological Process: steroid hormone mediated signaling pathway…	K08546|0|aag:AaeL_AAEL008043|nuclear receptor (A)	Protein tailless GN=tll OS=Drosophila virilis (Fruit fly) PE=3 SV=1	PNR-like [Aedes aegypti]
	gene10341	0.497709	0.389231	0.980105	-0.321093	normal	--	--	Molecular Function: nucleic acid binding (GO:0003676);; Molecular Function: ATP binding (GO:0005524);; Molecular Function: ATP-dependent helicase activity (GO:0008026);;	--	Probable pre-mRNA-splicing factor ATP-dependent RNA helicase mog-4 GN=mog-4 OS=Caenorhabditis elegans PE=1 SV=2	ATP-dependent RNA helicase [Aedes aegypti]
	gene10342	0.82961	0.74985	--	--	--	[S]	Function unknown	Biological Process: GPI anchor biosynthetic process (GO:0006506);; Molecular Function: transferase activity, transferring hexosyl groups (GO:0016758);;	K07542|0|aag:AaeL_AAEL008042|hypothetical protein; K07542 phosphatidylinositol glycan, class V [EC:2.4.1.-] (A)	GPI mannosyltransferase 2 GN=CG44239 OS=Drosophila melanogaster (Fruit fly) PE=1 SV=1	hypothetical protein AaeL_AAEL008042 [Aedes aegypti]
	gene10343	15.4544	25.5712	0.0192058	0.741341	normal	[E]	Amino acid transport and metabolism	Molecular Function: cysteine-type endopeptidase activity (GO:0004197);; Biological Process: proteolysis (GO:0006508);;	K01372|0|aag:AaeL_AAEL008041|bleomycin hydrolase; K01372 bleomycin hydrolase [EC:3.4.22.40] (A)	--	bleomycin hydrolase [Aedes aegypti]
	gene10344	4.62637	2.25399	0.830753	-0.98458	normal	--	--	--	--	Uncharacterized protein F58A4.6 GN=F58A4.6 OS=Caenorhabditis elegans PE=4 SV=3	hypothetical protein AaeL_AAEL008038 [Aedes aegypti]
	gene10345	2.84696	3.71442	0.945809	0.403979	normal	--	--	Molecular Function: fatty-acyl-CoA reductase (alcohol-forming) activity (GO:0080019);;	K13356|0|aag:AaeL_AAEL008034|hypothetical protein (A)	Putative fatty acyl-CoA reductase CG8306 {ECO:0000250|UniProtKB:Q922J9, ECO:0000312|EMBL:AAF57977.2} GN=CG8306 OS=Drosophila melanogaster (Fruit fly) PE=2 SV=1	hypothetical protein AaeL_AAEL008034 [Aedes aegypti]
	gene10346	0.134615	0.121426	0.982992	-0.185547	normal	--	--	Molecular Function: microtubule motor activity (GO:0003777);; Molecular Function: ATP binding (GO:0005524);; Biological Process: microtubule-based movement (GO:0007018);; Cellular Component: dynein complex (GO:0030286);;	K10408|0|aag:AaeL_AAEL008036|dynein heavy chain; K10408 dynein heavy chain, axonemal (A)	Dynein beta chain, ciliary OS=Tripneustes gratilla (Hawaian sea urchin) PE=1 SV=1	dynein heavy chain [Aedes aegypti]
	gene10347	427.144	369.599	0.993459	-0.129834	normal	--	--	--	--	--	hypothetical protein AaeL_AAEL008039 [Aedes aegypti]
	gene10348	10.9647	12.3166	0.97261	0.198003	normal	[P]	Inorganic ion transport and metabolism	Molecular Function: ammonium transmembrane transporter activity (GO:0008519);; Cellular Component: integral component of membrane (GO:0016021);; Biological Process: ammonium transmembrane transport (GO:0072488);;	K06580|0|aag:AaeL_AAEL008046|rh antigen; K06580 ammonium transporter Rh (A)	Rhesus-like glycoprotein A GN=rhgA OS=Dictyostelium discoideum (Slime mold) PE=1 SV=1	rh antigen [Aedes aegypti]
	gene10349	5.41046	4.12672	0.977992	-0.346535	normal	--	--	Molecular Function: actin binding (GO:0003779);; Biological Process: cytoskeleton organization (GO:0007010);;	K10369|3.27471e-114|aag:AaeL_AAEL015525|hypothetical protein (A)	--	hypothetical protein AaeL_AAEL015525 [Aedes aegypti]
	gene1035	10.6239	10.0298	0.98466	-0.0541892	normal	--	--	Molecular Function: transferase activity, transferring hexosyl groups (GO:0016758);; Cellular Component: Golgi cisterna membrane (GO:0032580);;	K00747|0|aag:AaeL_AAEL010569|chondroitin synthase; K00747 chondroitin polymerizing factor [EC:2.4.1.175 2.4.1.226] (A)	Chondroitin sulfate synthase 2 GN=mig-22 OS=Caenorhabditis elegans PE=2 SV=1	chondroitin synthase [Aedes aegypti]
	gene10350	0	0	--	--	--	--	--	Molecular Function: sodium channel activity (GO:0005272);; Cellular Component: integral component of membrane (GO:0016021);; Biological Process: sodium ion transmembrane transport (GO:0035725);;	K03440|0|aag:AaeL_AAEL008053|pickpocket (A)	Pickpocket protein 28 {ECO:0000303|PubMed:12571352} GN=ppk28 OS=Drosophila melanogaster (Fruit fly) PE=1 SV=2	pickpocket [Aedes aegypti]
	gene10351	1.656	0.773577	0.875862	-1.1111	normal	--	--	Biological Process: negative regulation of translation (GO:0017148);; Molecular Function: rRNA N-glycosylase activity (GO:0030598);;	--	--	hypothetical protein AaeL_AAEL008050 [Aedes aegypti]
	gene10352	4.22428	2.76929	0.937418	-0.541591	normal	--	--	Molecular Function: DNA binding (GO:0003677);;	--	--	hypothetical protein AaeL_AAEL008052 [Aedes aegypti]
	gene10353	10.1235	10.4725	0.978571	0.232437	normal	--	--	Molecular Function: DNA binding (GO:0003677);;	--	--	hypothetical protein AaeL_AAEL008052 [Aedes aegypti]
	gene10354	1.03405	1.61614	0.95407	0.68437	normal	--	--	Molecular Function: DNA binding (GO:0003677);; Biological Process: nucleobase-containing compound biosynthetic process (GO:0034654);; Biological Process: small molecule metabolic process (GO:0044281);; Cellular Component: intracellular part (GO:0044424);; Biological Process: organonitrogen compound metabolic process (GO:1901564);;	--	--	hypothetical protein AaeL_AAEL008049 [Aedes aegypti]
	gene10355	0	0	--	--	--	--	--	--	--	--	--
	gene10356	0	0	--	--	--	--	--	--	--	--	--
	gene10357	0	0	--	--	--	--	--	--	--	--	--
	gene10358	0	0	--	--	--	--	--	--	--	--	--
	gene10359	0	0	--	--	--	--	--	--	--	--	--
	gene1036	1.55259	2.29224	0.930587	0.58727	normal	[J]	Translation, ribosomal structure and biogenesis	Molecular Function: RNA binding (GO:0003723);; Molecular Function: tyrosine-tRNA ligase activity (GO:0004831);; Molecular Function: ATP binding (GO:0005524);; Cellular Component: mitochondrion (GO:0005739);; Biological Process: tyrosyl-tRNA aminoacylation (GO:0006437);;	K01866|0|aag:AaeL_AAEL010563|tyrosyl-tRNA synthetase; K01866 tyrosyl-tRNA synthetase [EC:6.1.1.1] (A)	Tyrosine--tRNA ligase, mitochondrial (Precursor) OS=Drosophila melanogaster (Fruit fly) PE=2 SV=1	tyrosyl-tRNA synthetase [Aedes aegypti]
	gene10360	0	0	--	--	--	--	--	--	--	--	--
	gene10361	0	0	--	--	--	--	--	--	--	--	--
	gene10362	0	0	--	--	--	--	--	--	--	--	--
	gene10363	0	0	--	--	--	--	--	--	--	--	--
	gene10364	0	0	--	--	--	--	--	--	--	--	--
	gene10365	0	0	--	--	--	--	--	--	--	--	--
	gene10366	0	0	--	--	--	--	--	--	--	--	--
	gene10367	0	0	--	--	--	--	--	--	--	--	--
	gene10368	0	0	--	--	--	--	--	--	--	--	--
	gene10369	0	0	--	--	--	--	--	--	--	--	--
	gene1037	0	0	--	--	--	--	--	Molecular Function: acetylcholine-activated cation-selective channel activity (GO:0004889);; Cellular Component: acetylcholine-gated channel complex (GO:0005892);; Biological Process: ion transport (GO:0006811);; Cellular Component: cell junction (GO:0030054);; Cellular Component: postsynaptic membrane (GO:0045211);;	K05312|0|aag:AaeL_AAEL010570|acetylcholine receptor, beta-type subunit invertebrate; K05312 nicotinic acetylcholine receptor, invertebrate (A)	Acetylcholine receptor subunit beta-like 1 (Precursor) GN=CG11348 OS=Drosophila melanogaster (Fruit fly) PE=2 SV=1	acetylcholine receptor, beta-type subunit invertebrate [Aedes aegypti]
	gene10370	59.0004	51.5892	0.982442	-0.272375	normal	--	--	--	--	--	AAEL017551-PA [Aedes aegypti]
	gene10372	27.8837	18.9856	0.545317	-0.529003	normal	--	--	Cellular Component: cytoplasm (GO:0005737);; Biological Process: cellular response to DNA damage stimulus (GO:0006974);; Biological Process: cell death (GO:0008219);; Biological Process: head involution (GO:0008258);; Biological Process: negative regulation of signal transduction (GO:0009968);; Biological Process: multicellular organism reproduction (GO:0032504);; Biological Process: negative reg…	--	Protein scylla GN=scyl OS=Drosophila melanogaster (Fruit fly) PE=2 SV=1	hypothetical protein AaeL_AAEL008054 [Aedes aegypti]
	gene10373	0	0	--	--	--	--	--	--	--	--	--
	gene10374	0	0	--	--	--	--	--	--	--	--	--
	gene10375	0.282739	0.338136	0.985782	0.238538	normal	--	--	Molecular Function: calcium ion binding (GO:0005509);; Cellular Component: extracellular region (GO:0005576);; Biological Process: cell adhesion (GO:0007155);;	K04659|0|aag:AaeL_AAEL008062|thrombospondin; K04659 thrombospondin 2/3/4/5 (A)	Transmembrane matrix receptor MUP-4 {ECO:0000312|EMBL:AAK69172.1} (Precursor) OS=Caenorhabditis elegans PE=1 SV=4	thrombospondin [Aedes aegypti]
	gene10376	5.84952	8.95737	0.457788	0.641247	normal	[R]	General function prediction only	Cellular Component: endoplasmic reticulum membrane (GO:0005789);; Biological Process: GPI anchor biosynthetic process (GO:0006506);; Molecular Function: transferase activity (GO:0016740);;	K05285|0|aag:AaeL_AAEL008061|phosphatidylinositolglycan class N, putative; K05285 phosphatidylinositol glycan, class N [EC:2.7.-.-] (A)	--	phosphatidylinositolglycan class N, putative [Aedes aegypti]
	gene10377	0.358025	0.882024	0.899355	1.2981	normal	[T]	Signal transduction mechanisms	Molecular Function: intracellular cyclic nucleotide activated cation channel activity (GO:0005221);; Molecular Function: voltage-gated potassium channel activity (GO:0005249);; Cellular Component: plasma membrane (GO:0005886);; Biological Process: potassium ion transport (GO:0006813);; Biological Process: proboscis extension reflex (GO:0007637);; Biological Process: determination of adult lifespa…	K04955|0|aag:AaeL_AAEL008056|hyperpolarization activated cyclic nucleotide-gated potassium channel; K04955 hyperpolarization activated cyclic nucleotide-gated potassium channel 2 (A)	Cyclic nucleotide-gated cation channel subunit A GN=CngA OS=Drosophila melanogaster (Fruit fly) PE=2 SV=2	hyperpolarization activated cyclic nucleotide-gated potassium channel [Aedes aegypti]
	gene10378	0	0	--	--	--	--	--	--	--	--	hypothetical protein AaeL_AAEL004190 [Aedes aegypti]
	gene10379	1.17972	1.39532	0.971102	0.20709	normal	--	--	Molecular Function: Notch binding (GO:0005112);; Molecular Function: calcium ion binding (GO:0005509);; Biological Process: cell adhesion (GO:0007155);; Cellular Component: apical plasma membrane (GO:0016324);; Molecular Function: carbohydrate binding (GO:0030246);; Biological Process: regulation of tube architecture, open tracheal system (GO:0035152);; Biological Process: negative regulation of …	--	Fibropellin-1 (Precursor) GN=EGF1 OS=Strongylocentrotus purpuratus (Purple sea urchin) PE=1 SV=2	notch [Aedes aegypti]
	gene1038	0	0	--	--	--	[R]	General function prediction only	Molecular Function: nucleotide binding (GO:0000166);; Molecular Function: RNA binding (GO:0003723);;	K13208|0|aag:AaeL_AAEL010567|hypothetical protein; K13208 ELAV like protein 2/3/4 (A)	Protein elav GN=elav OS=Drosophila melanogaster (Fruit fly) PE=2 SV=1	hypothetical protein AaeL_AAEL010567 [Aedes aegypti]
	gene10380	0	0	--	--	--	--	--	Molecular Function: acetylcholine-activated cation-selective channel activity (GO:0004889);; Cellular Component: acetylcholine-gated channel complex (GO:0005892);; Biological Process: ion transport (GO:0006811);; Biological Process: response to insecticide (GO:0017085);; Cellular Component: cell junction (GO:0030054);; Cellular Component: postsynaptic membrane (GO:0045211);; Biological Process: m…	K05312|0|aag:AaeL_AAEL008055|nicotinic acetylcholine receptor subunit; K05312 nicotinic acetylcholine receptor, invertebrate (A)	Acetylcholine receptor subunit alpha-type acr-16 (Precursor) GN=acr-16 OS=Caenorhabditis elegans PE=2 SV=1	nicotinic acetylcholine receptor subunit [Aedes aegypti]
	gene10381	5.50572	3.63438	0.962447	-0.281797	normal	[RTKL]	--	Molecular Function: calmodulin-dependent protein kinase activity (GO:0004683);; Molecular Function: myosin light chain kinase activity (GO:0004687);; Molecular Function: structural constituent of cytoskeleton (GO:0005200);; Molecular Function: ATP binding (GO:0005524);; Cellular Component: microtubule associated complex (GO:0005875);; Biological Process: protein phosphorylation (GO:0006468);;	K00907|0|aag:AaeL_AAEL008057|myosin light chain kinase; K00907 myosin-light-chain kinase [EC:2.7.11.18] (A)	Twitchin {ECO:0000303|PubMed:7190524} OS=Caenorhabditis elegans PE=1 SV=3	myosin light chain kinase [Aedes aegypti]
	gene10383	3.26164	3.78043	0.959533	0.273035	normal	--	--	Molecular Function: extracellular ligand-gated ion channel activity (GO:0005230);; Molecular Function: zinc ion binding (GO:0008270);;	K11657|0|aag:AaeL_AAEL008063|hypothetical protein; K11657 remodeling and spacing factor 1 (A)	Lysine-specific demethylase lid GN=lid OS=Drosophila melanogaster (Fruit fly) PE=1 SV=1	hypothetical protein AaeL_AAEL008063 [Aedes aegypti]
	gene10384	6.61841	6.00534	0.980751	0.0167152	normal	--	--	Molecular Function: G-protein coupled receptor binding (GO:0001664);; Molecular Function: calcitonin receptor activity (GO:0004948);; Molecular Function: neuropeptide hormone activity (GO:0005184);; Cellular Component: extracellular space (GO:0005615);; Cellular Component: integral component of plasma membrane (GO:0005887);; Biological Process: neuropeptide signaling pathway (GO:0007218);; Biolog…	--	Diuretic hormone class 2 (Precursor) GN=Dh31 OS=Drosophila melanogaster (Fruit fly) PE=3 SV=1	hypothetical protein AaeL_AAEL008070 [Aedes aegypti]
	gene10385	125.849	117.434	0.996388	-0.0868186	normal	--	--	--	K13199|0|aag:AaeL_AAEL008073|hypothetical protein; K13199 plasminogen activator inhibitor 1 RNA-binding protein (A)	--	hypothetical protein AaeL_AAEL008073 [Aedes aegypti]
	gene10386	4.49924	4.6055	0.981922	0.0374579	normal	--	--	Molecular Function: protein binding (GO:0005515);; Cellular Component: focal adhesion (GO:0005925);; Biological Process: axon target recognition (GO:0007412);; Biological Process: photoreceptor cell morphogenesis (GO:0008594);; Biological Process: retinal ganglion cell axon guidance (GO:0031290);; Cellular Component: protein complex (GO:0043234);; Biological Process: R7 cell development (GO:00454…	--	Liprin-alpha GN=syd-2 OS=Caenorhabditis elegans PE=2 SV=1	liprin alpha (lar-interacting protein alpha) (synapse defective protein 2) [Aedes aegypti]
	gene10387	11.3526	15.6114	0.848108	0.440364	normal	--	--	Biological Process: brain development (GO:0007420);; Cellular Component: integral component of membrane (GO:0016021);;	--	--	hypothetical protein AaeL_AAEL008067 [Aedes aegypti]
	gene10388	9.01961	8.59484	0.983831	0.0221189	normal	--	--	Cellular Component: Golgi apparatus (GO:0005794);; Biological Process: snRNA processing (GO:0016180);; Cellular Component: integrator complex (GO:0032039);;	K13140|0|aag:AaeL_AAEL008068|hypothetical protein; K13140 integrator complex subunit 3 (A)	Integrator complex subunit 3 homolog GN=AGAP002539 OS=Anopheles gambiae (African malaria mosquito) PE=3 SV=5	hypothetical protein AaeL_AAEL008068 [Aedes aegypti]
	gene10389	66.6078	48.454	0.945131	-0.318634	normal	--	--	--	--	--	hypothetical protein AaeL_AAEL008064 [Aedes aegypti]
	gene1039	16.3857	13.1675	0.952888	-0.301504	normal	--	--	--	--	--	hypothetical protein AaeL_AAEL010558 [Aedes aegypti]
	gene10390	0.838823	1.00255	--	--	--	--	--	Molecular Function: transferase activity (GO:0016740);;	--	Muscle M-line assembly protein unc-89 GN=unc-89 OS=Caenorhabditis elegans PE=1 SV=3	trkB protein, putative [Aedes aegypti]
	gene10391	2.25683	2.32004	0.980263	-0.0744706	normal	--	--	--	K13804|0|aag:AaeL_AAEL008075|Multiple PDZ domain protein; K13804 inactivation no afterpotential D protein (A)	Inactivation-no-after-potential D protein GN=inaD OS=Drosophila melanogaster (Fruit fly) PE=1 SV=2	Multiple PDZ domain protein [Aedes aegypti]
	gene10393	169.142	180.22	0.991007	0.131403	normal	[C]	Energy production and conversion	Biological Process: response to reactive oxygen species (GO:0000302);; Cellular Component: mitochondrial respiratory chain complex I (GO:0005747);; Biological Process: mitochondrial electron transport, NADH to ubiquinone (GO:0006120);; Molecular Function: NADH dehydrogenase (ubiquinone) activity (GO:0008137);; Biological Process: determination of adult lifespan (GO:0008340);; Biological Process: …	K03940|2.71135e-144|aag:AaeL_AAEL008072|NADH-plastoquinone oxidoreductase; K03940 NADH dehydrogenase (ubiquinone) Fe-S protein 7 [EC:1.6.5.3 1.6.99.3] (A)	Probable NADH dehydrogenase [ubiquinone] iron-sulfur protein 7, mitochondrial (Precursor) GN=nduf-7 OS=Caenorhabditis elegans PE=3 SV=1	NADH-plastoquinone oxidoreductase [Aedes aegypti]
	gene10394	0	0	--	--	--	--	--	--	--	Putative ATP synthase subunit f, mitochondrial GN=CG4692 OS=Drosophila melanogaster (Fruit fly) PE=1 SV=1	hypothetical protein AaeL_AAEL008059 [Aedes aegypti]
	gene10395	2.90061	2.68167	0.981233	-0.0573995	normal	--	--	--	--	--	apsB, putative [Aedes aegypti]
	gene10396	0	0	--	--	--	--	--	Molecular Function: nucleic acid binding (GO:0003676);;	K02156|0|aag:AaeL_AAEL008098|PIWI; K02156 aubergine (A)	Protein aubergine {ECO:0000312|EMBL:AGA18944.1} GN=aub OS=Drosophila melanogaster (Fruit fly) PE=1 SV=1	PIWI [Aedes aegypti]
	gene10397	0	0	--	--	--	--	--	Molecular Function: nucleic acid binding (GO:0003676);;	K02156|0|aag:AaeL_AAEL008076|PIWI; K02156 aubergine (A)	Protein aubergine {ECO:0000312|EMBL:AGA18944.1} GN=aub OS=Drosophila melanogaster (Fruit fly) PE=1 SV=1	PIWI [Aedes aegypti]
	gene10398	0.594936	0.479956	--	--	--	[L]	Replication, recombination and repair	Molecular Function: single-stranded DNA endodeoxyribonuclease activity (GO:0000014);; Molecular Function: damaged DNA binding (GO:0003684);; Cellular Component: nucleus (GO:0005634);; Biological Process: nucleotide-excision repair, DNA incision, 5'-to lesion (GO:0006296);; Biological Process: reciprocal meiotic recombination (GO:0007131);; Cellular Component: protein complex (GO:0043234);; Molecu…	K10849|1.42675e-148|aag:AaeL_AAEL008081|excision repair cross-complementing 1 ercc1; K10849 DNA excision repair protein ERCC-1 (A)	DNA excision repair protein ERCC-1 GN=ercc1 OS=Dictyostelium discoideum (Slime mold) PE=3 SV=1	excision repair cross-complementing 1 ercc1 [Aedes aegypti]
	gene10399	0	0.280232	--	--	--	--	--	--	--	--	hypothetical protein AaeL_AAEL008094 [Aedes aegypti]
	gene104	7.65843	5.12753	0.599144	-0.557859	normal	--	--	Biological Process: Golgi organization (GO:0007030);; Biological Process: protein transport (GO:0015031);; Cellular Component: membrane (GO:0016020);; Biological Process: vesicle-mediated transport (GO:0016192);; Biological Process: dsRNA transport (GO:0033227);; Biological Process: establishment of localization in cell (GO:0051649);;	--	Conserved oligomeric Golgi complex subunit 2 GN=ldlCp OS=Drosophila melanogaster (Fruit fly) PE=2 SV=1	brefeldin A-sensitive peripheral Golgi protein, putative [Aedes aegypti]
	gene1040	0	0	--	--	--	--	--	--	--	--	hypothetical protein AaeL_AAEL010564 [Aedes aegypti]
	gene10400	0	0	--	--	--	[ET]	--	Molecular Function: N-methyl-D-aspartate selective glutamate receptor activity (GO:0004972);; Molecular Function: extracellular-glutamate-gated ion channel activity (GO:0005234);; Biological Process: ion transport (GO:0006811);; Biological Process: long-term memory (GO:0007616);; Cellular Component: ionotropic glutamate receptor complex (GO:0008328);; Cellular Component: cell junction (GO:0030054…	K05210|0|aag:AaeL_AAEL008090|glutamate receptor, ionotropic, n-methyl d-aspartate epsilon (nmda epsilon); K05210 glutamate receptor ionotropic, NMDA 2B (A)	Glutamate [NMDA] receptor subunit 1 {ECO:0000250|UniProtKB:Q24418} (Precursor) OS=Drosophila yakuba (Fruit fly) PE=3 SV=1	glutamate receptor, ionotropic, n-methyl d-aspartate epsilon (nmda epsilon) [Aedes aegypti]
	gene10401	13.9926	177.936	0	3.69501	up	[J]	Translation, ribosomal structure and biogenesis	Biological Process: ribosomal small subunit assembly (GO:0000028);; Molecular Function: structural constituent of ribosome (GO:0003735);; Cellular Component: nucleus (GO:0005634);; Biological Process: translation (GO:0006412);; Biological Process: multicellular organismal development (GO:0007275);; Cellular Component: cytosolic small ribosomal subunit (GO:0022627);;	K02998|0|aag:AaeL_AAEL008083|40S ribosomal protein sa (P40) (34/67 kda laminin receptor) (colon carcinoma laminin-binding protein); K02998 small subunit ribosomal protein SAe (A)	40S ribosomal protein SA {ECO:0000255|HAMAP-Rule:MF_03015} GN=AAEL013694 OS=Aedes aegypti (Yellowfever mosquito) PE=2 SV=2	40S ribosomal protein sa (P40) (34/67 kda laminin receptor) (colon carcinoma laminin-binding protein) [Aedes aegypti]
	gene10402	5.72585	5.07674	0.983014	-0.147693	normal	[RTKL]	--	Molecular Function: protein serine/threonine kinase activity (GO:0004674);; Molecular Function: ATP binding (GO:0005524);; Biological Process: protein phosphorylation (GO:0006468);;	K08823|0|aag:AaeL_AAEL008078|clk2; K08823 CDC-like kinase [EC:2.7.12.1] (A)	Serine/threonine-protein kinase Doa GN=Doa OS=Drosophila melanogaster (Fruit fly) PE=1 SV=2	clk2 [Aedes aegypti]
	gene10403	1.33626	1.84424	0.963622	0.486334	normal	--	--	--	--	--	hypothetical protein AaeL_AAEL008082 [Aedes aegypti]
	gene10405	290.133	238.178	0.99259	-0.217861	normal	[O]	Posttranslational modification, protein turnover, chaperones	Molecular Function: serine-type endopeptidase activity (GO:0004252);; Biological Process: proteolysis (GO:0006508);;	K01312|0|aag:AaeL_AAEL008097|trypsin-eta, putative (A)	Trypsin eta (Precursor) GN=etaTry OS=Drosophila melanogaster (Fruit fly) PE=2 SV=2	trypsin-eta, putative [Aedes aegypti]
	gene10406	0	0	--	--	--	--	--	Molecular Function: serine-type endopeptidase activity (GO:0004252);; Biological Process: proteolysis (GO:0006508);;	K01312|0|aag:AaeL_AAEL008085|trypsin; K01312 trypsin [EC:3.4.21.4] (A)	Trypsin zeta (Precursor) GN=zetaTry OS=Drosophila melanogaster (Fruit fly) PE=2 SV=2	trypsin [Aedes aegypti]
	gene10407	0	0	--	--	--	--	--	Molecular Function: serine-type endopeptidase activity (GO:0004252);; Biological Process: proteolysis (GO:0006508);;	K01312|0|aag:AaeL_AAEL008093|trypsin; K01312 trypsin [EC:3.4.21.4] (A)	Trypsin eta (Precursor) GN=etaTry OS=Drosophila melanogaster (Fruit fly) PE=2 SV=2	trypsin [Aedes aegypti]
	gene10408	3.14548	2.89062	0.980218	-0.034403	normal	[O]	Posttranslational modification, protein turnover, chaperones	Molecular Function: ubiquitin-protein transferase activity (GO:0004842);; Biological Process: protein ubiquitination (GO:0016567);;	K10576|1.01403e-111|aag:AaeL_AAEL013633|ubiquitin-conjugating enzyme h; K10576 ubiquitin-conjugating enzyme E2 H [EC:6.3.2.19] (A)	Ubiquitin-conjugating enzyme E2 N GN=ben OS=Drosophila melanogaster (Fruit fly) PE=2 SV=1	AAEL017518-PA [Aedes aegypti]
	gene10409	11.5597	8.48019	0.894165	-0.419176	normal	--	--	Molecular Function: serine-type endopeptidase activity (GO:0004252);; Biological Process: proteolysis (GO:0006508);;	K01312|0|aag:AaeL_AAEL008079|trypsin-alpha, putative (A)	Trypsin 3A1 (Precursor) GN=AAEL007818 OS=Aedes aegypti (Yellowfever mosquito) PE=2 SV=2	trypsin-alpha, putative [Aedes aegypti]
	gene1041	0	0	--	--	--	--	--	--	--	--	hypothetical protein AaeL_AAEL010562 [Aedes aegypti]
	gene10410	52.3431	32.4522	0.151681	-0.654501	normal	--	--	Molecular Function: serine-type endopeptidase activity (GO:0004252);; Biological Process: proteolysis (GO:0006508);;	K01350|0|aag:AaeL_AAEL008080|trypsin-eta, putative (A)	Serine protease SP24D (Precursor) GN=Sp24D OS=Anopheles gambiae (African malaria mosquito) PE=2 SV=3	trypsin-eta, putative [Aedes aegypti]
	gene10411	19.2415	15.0548	0.943155	-0.321332	normal	--	--	--	K11323|0|aag:AaeL_AAEL008084|phosphatidylserine receptor; K11323 histone arginine demethylase JMJD6 [EC:1.14.11.-] (A)	Bifunctional arginine demethylase and lysyl-hydroxylase PSR GN=PSR OS=Drosophila melanogaster (Fruit fly) PE=2 SV=1	phosphatidylserine receptor [Aedes aegypti]
	gene10412	19.9589	17.8177	0.985724	-0.138338	normal	--	--	--	--	--	hypothetical protein AaeL_AAEL008077 [Aedes aegypti]
	gene10413	47.7153	33.3188	0.749151	-0.467683	normal	--	--	Molecular Function: L-ornithine transmembrane transporter activity (GO:0000064);; Biological Process: mitochondrial ornithine transport (GO:0000066);; Biological Process: amino acid transmembrane transport (GO:0003333);; Cellular Component: mitochondrial inner membrane (GO:0005743);; Cellular Component: integral component of membrane (GO:0016021);;	K15101|0|aag:AaeL_AAEL008096|mitochondrial ornithine transporter; K15101 solute carrier family 25 (mitochondrial ornithine transporter) member 2/15 (A)	Mitochondrial substrate carrier family protein G GN=mcfG OS=Dictyostelium discoideum (Slime mold) PE=2 SV=1	mitochondrial ornithine transporter [Aedes aegypti]
	gene10414	0.439136	0.547897	0.981471	0.338446	normal	[R]	General function prediction only	Molecular Function: GTP binding (GO:0005525);;	--	--	hypothetical protein AaeL_AAEL008086 [Aedes aegypti]
	gene10415	3.0264	2.85817	0.97935	-0.0479839	normal	[R]	General function prediction only	Molecular Function: GTP binding (GO:0005525);;	--	--	hypothetical protein AaeL_AAEL008095 [Aedes aegypti]
	gene10416	3.35091	4.31826	0.952825	0.379514	normal	--	--	--	--	--	hypothetical protein AaeL_AAEL008089 [Aedes aegypti]
	gene10417	0	0	--	--	--	--	--	--	--	--	hypothetical protein AaeL_AAEL008087 [Aedes aegypti]
	gene10418	0.966169	1.83844	0.917668	0.91026	normal	--	--	--	--	--	hypothetical protein AaeL_AAEL008091 [Aedes aegypti]
	gene10419	0.269597	0.172799	--	--	--	--	--	--	--	--	hypothetical protein AaeL_AAEL008092 [Aedes aegypti]
	gene1042	61.5417	56.6317	0.996131	-0.0857917	normal	[K]	Transcription	Molecular Function: sequence-specific DNA binding transcription factor activity (GO:0003700);; Biological Process: regulation of transcription, DNA-templated (GO:0006355);; Molecular Function: sequence-specific DNA binding (GO:0043565);;	K09404|0|aag:AaeL_AAEL010565|hypothetical protein (A)	Fork head domain transcription factor slp2 GN=slp2 OS=Drosophila melanogaster (Fruit fly) PE=2 SV=2	hypothetical protein AaeL_AAEL010565 [Aedes aegypti]
	gene10420	2.14014	3.15291	0.957144	0.626959	normal	--	--	--	--	--	hypothetical protein AaeL_AAEL015526 [Aedes aegypti]
	gene10421	0.493167	0.0503446	--	--	--	--	--	Molecular Function: serine-type endopeptidase activity (GO:0004252);; Biological Process: proteolysis (GO:0006508);;	--	Proclotting enzyme heavy chain (Precursor) OS=Tachypleus tridentatus (Japanese horseshoe crab) PE=1 SV=1	hypothetical protein AaeL_AAEL015527 [Aedes aegypti]
	gene10422	1912.98	2026.52	0.999098	0.120658	normal	--	--	Molecular Function: serine-type endopeptidase activity (GO:0004252);; Molecular Function: protein serine/threonine kinase activity (GO:0004674);; Molecular Function: ATP binding (GO:0005524);; Biological Process: proteolysis (GO:0006508);; Biological Process: phosphorylation (GO:0016310);;	K07178|0|aag:AaeL_AAEL015528|Trypsin, putative (A)	Trypsin-1 OS=Astacus astacus (Noble crayfish) PE=1 SV=1	Trypsin, putative [Aedes aegypti]
	gene10423	0	0.197942	--	--	--	--	--	--	--	Lachesin (Precursor) GN=LAC OS=Schistocerca americana (American grasshopper) PE=1 SV=1	amalgam protein, putative [Aedes aegypti]
	gene10424	13.8336	16.3819	0.964679	0.266876	normal	[IQ]	--	Molecular Function: long-chain fatty acid transporter activity (GO:0005324);; Biological Process: metabolic process (GO:0008152);; Molecular Function: ligase activity (GO:0016874);;	K08745|0|aag:AaeL_AAEL008144|AMP dependent ligase; K08745 solute carrier family 27 (fatty acid transporter), member 1/4 [EC:6.2.1.-] (A)	--	AMP dependent ligase [Aedes aegypti]
	gene10425	2.93571	2.24403	--	--	--	[S]	Function unknown	Molecular Function: aminoacyl-tRNA hydrolase activity (GO:0004045);;	K04794|6.58173e-89|aag:AaeL_AAEL008145|hypothetical protein; K04794 peptidyl-tRNA hydrolase, PTH2 family [EC:3.1.1.29] (A)	Probable peptidyl-tRNA hydrolase 2 GN=CG1307 OS=Drosophila melanogaster (Fruit fly) PE=2 SV=2	hypothetical protein AaeL_AAEL008145 [Aedes aegypti]
	gene10427	22.8315	18.68	0.961817	-0.26359	normal	--	--	Biological Process: phospholipid biosynthetic process (GO:0008654);; Cellular Component: membrane (GO:0016020);; Molecular Function: phosphotransferase activity, for other substituted phosphate groups (GO:0016780);;	--	Ceramide phosphoethanolamine synthase {ECO:0000303|PubMed:23449981} GN=CG4585 OS=Drosophila melanogaster (Fruit fly) PE=1 SV=1	hypothetical protein AaeL_AAEL014160 [Aedes aegypti]
	gene10428	2.8325	3.16087	0.976312	0.173589	normal	--	--	Biological Process: mRNA splicing, via spliceosome (GO:0000398);; Molecular Function: nucleic acid binding (GO:0003676);; Molecular Function: ATP-dependent RNA helicase activity (GO:0004004);; Molecular Function: ATP binding (GO:0005524);; Biological Process: ATP catabolic process (GO:0006200);; Cellular Component: precatalytic spliceosome (GO:0071011);; Cellular Component: catalytic step 2 splic…	K13117|0|aag:AaeL_AAEL008140|ATP-dependent RNA helicase; K13117 ATP-dependent RNA helicase DDX35 [EC:3.6.4.13] (A)	Probable ATP-dependent RNA helicase DHX35 homolog GN=Y67D2.6 OS=Caenorhabditis elegans PE=3 SV=1	ATP-dependent RNA helicase [Aedes aegypti]
	gene10429	16.3031	18.7484	0.967148	0.236675	normal	[D]	Cell cycle control, cell division, chromosome partitioning	Molecular Function: ATP binding (GO:0005524);; Cellular Component: cytoplasm (GO:0005737);; Molecular Function: nucleoside-triphosphatase activity (GO:0017111);; Molecular Function: metal ion binding (GO:0046872);; Molecular Function: 4 iron, 4 sulfur cluster binding (GO:0051539);;	--	Cytosolic Fe-S cluster assembly factor NUBP2 homolog {ECO:0000255|HAMAP-Rule:MF_03039} OS=Aedes aegypti (Yellowfever mosquito) PE=3 SV=1	nucleotide binding protein 2 (nbp 2) [Aedes aegypti]
	gene10430	14.006	5.73042	1.66919e-05	-1.25226	down	[P]	Inorganic ion transport and metabolism	Cellular Component: membrane (GO:0016020);; Biological Process: metal ion transport (GO:0030001);; Molecular Function: metal ion transmembrane transporter activity (GO:0046873);; Biological Process: transmembrane transport (GO:0055085);;	K14711|0|aag:AaeL_AAEL008146|zinc transporter; K14711 solute carrier family 39 (zinc transporter), member 5 (A)	Zinc transporter foi (Precursor) OS=Drosophila melanogaster (Fruit fly) PE=1 SV=3	zinc transporter [Aedes aegypti]
	gene10431	2.56439	2.17276	0.981736	-0.246989	normal	--	--	Biological Process: amino acid transmembrane transport (GO:0003333);; Molecular Function: amino acid transmembrane transporter activity (GO:0015171);; Cellular Component: integral component of membrane (GO:0016021);; Biological Process: leucine import (GO:0060356);;	K03450|4.66604e-63|aag:AaeL_AAEL008142|hypothetical protein (A)	--	hypothetical protein AaeL_AAEL008142 [Aedes aegypti]
	gene10432	5.04875	6.24323	0.957409	0.331466	normal	[R]	General function prediction only	--	K14818|0|aag:AaeL_AAEL008147|PAF acetylhydrolase 45 kDa subunit, putative (A)	Lissencephaly-1 homolog {ECO:0000255|HAMAP-Rule:MF_03141} GN=v1g242515 OS=Nematostella vectensis (Starlet sea anemone) PE=3 SV=1	PAF acetylhydrolase 45 kDa subunit, putative [Aedes aegypti]
	gene10433	16.5468	12.9719	0.914344	-0.369385	normal	[V]	Defense mechanisms	Molecular Function: ATP binding (GO:0005524);; Biological Process: ATP catabolic process (GO:0006200);; Cellular Component: integral component of membrane (GO:0016021);; Molecular Function: ATPase activity (GO:0016887);;	--	ABC transporter G family member 1 GN=abcG1 OS=Dictyostelium discoideum (Slime mold) PE=3 SV=1	abc transporter [Aedes aegypti]
	gene10434	0	0.0968811	--	--	--	--	--	--	--	--	hypothetical protein AaeL_AAEL008137 [Aedes aegypti]
	gene10435	0	0.0503677	--	--	--	--	--	Molecular Function: sequence-specific DNA binding transcription factor activity (GO:0003700);; Molecular Function: signal transducer activity (GO:0004871);; Cellular Component: nucleus (GO:0005634);; Cellular Component: transcription factor complex (GO:0005667);; Cellular Component: cytoplasm (GO:0005737);; Biological Process: regulation of transcription, DNA-templated (GO:0006355);; Biological P…	K02633|0|aag:AaeL_AAEL008141|period circadian protein; K02633 period circadian protein (A)	Period circadian protein GN=per OS=Drosophila melanogaster (Fruit fly) PE=1 SV=2	period circadian protein [Aedes aegypti]
	gene10436	0.157266	0.826175	--	--	--	[L]	Replication, recombination and repair	Molecular Function: damaged DNA binding (GO:0003684);; Biological Process: base-excision repair (GO:0006284);; Biological Process: nucleotide-excision repair (GO:0006289);; Molecular Function: oxidized purine nucleobase lesion DNA N-glycosylase activity (GO:0008534);;	K03660|0|aag:AaeL_AAEL008148|8-oxoguanine DNA glycosylase (A)	DNA-(apurinic or apyrimidinic site) lyase GN=Ogg1 OS=Drosophila melanogaster (Fruit fly) PE=2 SV=2	8-oxoguanine DNA glycosylase [Aedes aegypti]
	gene10437	0	0	--	--	--	--	--	--	--	--	--
	gene10438	0	0	--	--	--	--	--	--	--	--	--
	gene10439	0	0	--	--	--	--	--	--	--	--	--
	gene1044	0	3.31646	--	--	--	--	--	--	--	--	forkhead box protein (AaegFOXK2) [Aedes aegypti]
	gene10440	0	0	--	--	--	--	--	--	--	--	--
	gene10441	0	0	--	--	--	--	--	--	--	--	--
	gene10442	0	0	--	--	--	--	--	--	--	--	--
	gene10443	0	0	--	--	--	--	--	--	--	--	--
	gene10444	0	0	--	--	--	--	--	--	--	--	--
	gene10445	0	0	--	--	--	--	--	--	--	--	--
	gene10446	0	0	--	--	--	--	--	--	--	--	--
	gene10447	0	0	--	--	--	--	--	--	--	--	--
	gene10448	0	0	--	--	--	--	--	--	--	--	--
	gene10449	0	0	--	--	--	--	--	--	--	--	--
	gene1045	0	0	--	--	--	--	--	--	--	--	hypothetical protein AaeL_AAEL010631 [Aedes aegypti]
	gene10450	0	0	--	--	--	--	--	--	--	--	--
	gene10451	0	0	--	--	--	--	--	--	--	--	--
	gene10452	0	0	--	--	--	--	--	--	--	--	--
	gene10453	0	0	--	--	--	--	--	--	--	--	--
	gene10454	0	0	--	--	--	--	--	--	--	--	--
	gene10455	0	0	--	--	--	--	--	--	--	--	--
	gene10456	0	0	--	--	--	--	--	--	--	--	--
	gene10457	0	0	--	--	--	--	--	Biological Process: single-organism process (GO:0044699);; Biological Process: response to stimulus (GO:0050896);;	--	--	AAEL017537-PA [Aedes aegypti]
	gene10458	0	0	--	--	--	--	--	Molecular Function: transmembrane signaling receptor activity (GO:0004888);; Biological Process: signal transduction (GO:0007165);; Biological Process: sensory perception of smell (GO:0007608);; Cellular Component: membrane (GO:0016020);;	--	--	hypothetical protein AaeL_AAEL008150 [Aedes aegypti]
	gene10459	0	0	--	--	--	--	--	--	--	--	--
	gene1046	0	0	--	--	--	--	--	--	--	--	hypothetical protein AaeL_AAEL010628 [Aedes aegypti]
	gene10460	0	0	--	--	--	--	--	--	--	--	--
	gene10461	0	0	--	--	--	--	--	--	--	--	--
	gene10462	0	0	--	--	--	--	--	--	--	--	--
	gene10463	0	0	--	--	--	--	--	--	--	--	--
	gene10464	1.02153	1.1453	--	--	--	--	--	Cellular Component: THO complex (GO:0000347);;	K13175|0|aag:AaeL_AAEL015532|THO complex, putative (A)	THO complex subunit 6 GN=thoc6 OS=Drosophila melanogaster (Fruit fly) PE=1 SV=1	THO complex, putative [Aedes aegypti]
	gene10465	0.125487	0.0675532	--	--	--	[O]	Posttranslational modification, protein turnover, chaperones	Molecular Function: serine-type endopeptidase activity (GO:0004252);; Biological Process: proteolysis (GO:0006508);;	--	Serine protease easter (Precursor) GN=ea OS=Drosophila melanogaster (Fruit fly) PE=1 SV=3	hypothetical protein AaeL_AAEL015533 [Aedes aegypti]
	gene10466	0.0988246	0.201023	--	--	--	--	--	Molecular Function: structural constituent of cuticle (GO:0042302);;	--	--	hypothetical protein AaeL_AAEL015534 [Aedes aegypti]
	gene10467	19.7616	39.8006	0.00108852	1.09111	up	[G]	Carbohydrate transport and metabolism	Molecular Function: catalytic activity (GO:0003824);; Biological Process: carbohydrate metabolic process (GO:0005975);; Molecular Function: cation binding (GO:0043169);;	K01187|8.19519e-110|aag:AaeL_AAEL014710|alpha-amylase (A)	Maltase A2 (Precursor) GN=Mal-A2 OS=Drosophila melanogaster (Fruit fly) PE=2 SV=2	AAEL017128-PA [Aedes aegypti]
	gene10468	0	0	--	--	--	--	--	Molecular Function: nucleic acid binding (GO:0003676);; Molecular Function: zinc ion binding (GO:0008270);;	--	--	hypothetical protein AaeL_AAEL015535 [Aedes aegypti]
	gene10469	0.134625	0.0737145	--	--	--	--	--	--	--	--	myosin, putative [Aedes aegypti]
	gene1047	0	0.0460044	--	--	--	--	--	--	--	--	hypothetical protein AaeL_AAEL010625 [Aedes aegypti]
	gene10470	0	0	--	--	--	--	--	--	--	--	hypothetical protein AaeL_AAEL015537 [Aedes aegypti]
	gene10471	10.2073	23.6099	0.00096736	1.24305	up	--	--	Cellular Component: microtubule (GO:0005874);; Cellular Component: microtubule associated complex (GO:0005875);; Biological Process: microtubule-based process (GO:0007017);; Molecular Function: microtubule binding (GO:0008017);; Biological Process: olfactory learning (GO:0008355);; Cellular Component: axon (GO:0030424);; Cellular Component: dendrite (GO:0030425);; Biological Process: medium-term …	K04380|8.61675e-150|aag:AaeL_AAEL015538|microtubule-associated protein tau; K04380 microtubule-associated protein tau (A)	--	microtubule-associated protein tau [Aedes aegypti]
	gene10472	1.35911	1.71802	--	--	--	--	--	Cellular Component: intracellular (GO:0005622);; Biological Process: signal transduction (GO:0007165);; Biological Process: phosphatidylinositol dephosphorylation (GO:0046856);;	K01099|2.14581e-151|aag:AaeL_AAEL015539|hypothetical protein (A)	--	hypothetical protein AaeL_AAEL015539 [Aedes aegypti]
	gene10473	0	0	--	--	--	--	--	--	--	--	--
	gene10474	0	0	--	--	--	--	--	--	--	--	--
	gene10475	0	0	--	--	--	--	--	--	--	--	--
	gene10476	0	0	--	--	--	--	--	--	--	--	--
	gene10477	0	0	--	--	--	--	--	--	--	--	--
	gene10478	0	0	--	--	--	--	--	--	--	--	--
	gene10479	0	0	--	--	--	--	--	--	--	--	hypothetical protein AaeL_AAEL008200 [Aedes aegypti]
	gene1048	0	0	--	--	--	--	--	--	--	--	Osiris, putative [Aedes aegypti]
	gene10480	0	0	--	--	--	--	--	--	--	--	--
	gene10481	0	0	--	--	--	--	--	--	--	--	--
	gene10482	13.0612	14.5273	0.972118	0.204231	normal	--	--	Molecular Function: serine-type endopeptidase activity (GO:0004252);; Biological Process: proteolysis (GO:0006508);;	--	Chymotrypsin (Precursor) OS=Phaedon cochleariae (Mustard beetle) PE=2 SV=1	serine-type enodpeptidase, putative [Aedes aegypti]
	gene10483	0	0	--	--	--	--	--	--	--	--	--
	gene10484	0	0	--	--	--	--	--	--	--	--	--
	gene10485	0	0	--	--	--	--	--	--	--	--	--
	gene10486	0.581045	1.42946	0.817427	1.30731	normal	--	--	Cellular Component: integral component of membrane (GO:0016021);;	--	Elongation of very long chain fatty acids protein AAEL008004 GN=AAEL008004 OS=Aedes aegypti (Yellowfever mosquito) PE=2 SV=2	elongase, putative [Aedes aegypti]
	gene10487	0.124781	0.504938	--	--	--	--	--	--	--	--	hypothetical protein AaeL_AAEL008205 [Aedes aegypti]
	gene10488	0	0	--	--	--	--	--	--	--	--	--
	gene10489	24.3393	34.1153	0.669215	0.505154	normal	--	--	Cellular Component: integral component of membrane (GO:0016021);;	--	Uncharacterized protein CG1161 GN=CG1161 OS=Drosophila melanogaster (Fruit fly) PE=3 SV=1	hypothetical protein AaeL_AAEL008195 [Aedes aegypti]
	gene1049	0.399145	0.3676	--	--	--	--	--	--	K13105|0|aag:AaeL_AAEL010629|hypothetical protein; K13105 proline-rich protein PRCC (A)	--	hypothetical protein AaeL_AAEL010629 [Aedes aegypti]
	gene10490	70.1462	84.098	0.984162	0.289549	normal	[C]	Energy production and conversion	Molecular Function: aconitate hydratase activity (GO:0003994);; Molecular Function: iron ion binding (GO:0005506);; Biological Process: regulation of translational initiation by iron (GO:0006447);; Molecular Function: iron-responsive element binding (GO:0030350);; Molecular Function: 4 iron, 4 sulfur cluster binding (GO:0051539);;	K01681|0|aag:AaeL_AAEL008216|aconitase; K01681 aconitate hydratase [EC:4.2.1.3] (A)	Probable cytoplasmic aconitate hydratase GN=aco-1 OS=Caenorhabditis elegans PE=1 SV=1	aconitase [Aedes aegypti]
	gene10491	9.08447	7.99019	0.979971	-0.152425	normal	--	--	--	--	--	hypothetical protein AaeL_AAEL008209 [Aedes aegypti]
	gene10493	6.88854	5.87424	0.969844	-0.229912	normal	--	--	Molecular Function: phosphatidylserine binding (GO:0001786);; Molecular Function: protein binding (GO:0005515);; Biological Process: larval locomotory behavior (GO:0008345);; Biological Process: neuron remodeling (GO:0016322);; Biological Process: salivary gland cell autophagic cell death (GO:0035071);; Biological Process: cell competition in a multicellular organism (GO:0035212);; Biological Pro…	--	Cell death abnormality protein 1 {ECO:0000250|UniProtKB:Q9XWD6} (Precursor) OS=Caenorhabditis briggsae PE=3 SV=2	EGF repeat molecule, putative [Aedes aegypti]
	gene10494	2.13114	1.02234	0.889029	-1.0442	normal	--	--	--	--	--	hypothetical protein AaeL_AAEL008204 [Aedes aegypti]
	gene10495	42.3833	50.5267	0.943006	0.331269	normal	--	--	Biological Process: transport (GO:0006810);; Cellular Component: integral component of membrane (GO:0016021);;	K15117|0|aag:AaeL_AAEL008213|mitochondrial carrier protein; K15117 solute carrier family 25, member 34/35 (A)	Mitochondrial substrate carrier family protein ucpB GN=ucpB OS=Dictyostelium discoideum (Slime mold) PE=3 SV=1	mitochondrial carrier protein [Aedes aegypti]
	gene10497	10.0126	11.6226	0.966783	0.240279	normal	--	--	Molecular Function: RNA binding (GO:0003723);; Molecular Function: structural constituent of ribosome (GO:0003735);; Biological Process: translation (GO:0006412);; Cellular Component: large ribosomal subunit (GO:0015934);;	K14775|0|aag:AaeL_AAEL008220|hypothetical protein; K14775 ribosome biogenesis protein UTP30 (A)	Ribosomal L1 domain-containing protein CG13096 GN=CG13096 OS=Drosophila melanogaster (Fruit fly) PE=1 SV=1	hypothetical protein AaeL_AAEL008220 [Aedes aegypti]
	gene10498	9.17287	6.47027	0.64743	-0.505016	normal	[GEPR]	--	Molecular Function: transporter activity (GO:0005215);; Cellular Component: plasma membrane (GO:0005886);; Cellular Component: integral component of membrane (GO:0016021);; Biological Process: transmembrane transport (GO:0055085);;	--	--	AAEL017462-PB, partial [Aedes aegypti]
	gene10499	974.121	760.83	0.99129	-0.302584	normal	--	--	Molecular Function: serine-type endopeptidase activity (GO:0004252);; Biological Process: proteolysis (GO:0006508);;	--	Chymotrypsin BI (Precursor) OS=Litopenaeus vannamei (Whiteleg shrimp) PE=1 SV=1	serine protease [Aedes aegypti]
	gene105	5.12545	3.40055	0.824209	-0.574798	normal	[O]	Posttranslational modification, protein turnover, chaperones	Molecular Function: nucleotide binding (GO:0000166);; Molecular Function: nucleic acid binding (GO:0003676);;	K09537|1.53211e-177|aag:AaeL_AAEL000042|hypothetical protein; K09537 DnaJ homolog subfamily C member 17 (A)	DnaJ homolog dnj-20 (Precursor) OS=Caenorhabditis briggsae PE=3 SV=1	hypothetical protein AaeL_AAEL000042 [Aedes aegypti]
	gene1050	0.572781	0.386078	--	--	--	--	--	--	--	--	hypothetical protein AaeL_AAEL010623 [Aedes aegypti]
	gene10500	3032.49	2357.16	0.996836	-0.309002	normal	--	--	Molecular Function: serine-type endopeptidase activity (GO:0004252);; Biological Process: proteolysis (GO:0006508);;	--	Chymotrypsin BI (Precursor) OS=Litopenaeus vannamei (Whiteleg shrimp) PE=1 SV=1	serine protease [Aedes aegypti]
	gene10501	8.00111	26.867	5.18862e-11	1.80084	up	--	--	Molecular Function: serine-type endopeptidase activity (GO:0004252);; Biological Process: proteolysis (GO:0006508);;	--	Chymotrypsin BI (Precursor) OS=Litopenaeus vannamei (Whiteleg shrimp) PE=1 SV=1	serine collagenase 1 precursor, putative [Aedes aegypti]
	gene10502	1760.65	1229.17	0.948882	-0.458625	normal	--	--	Molecular Function: serine-type endopeptidase activity (GO:0004252);; Biological Process: proteolysis (GO:0006508);;	--	Chymotrypsin BI (Precursor) OS=Litopenaeus vannamei (Whiteleg shrimp) PE=1 SV=1	serine protease [Aedes aegypti]
	gene10503	2920.54	1741.3	0.107027	-0.693015	normal	--	--	Molecular Function: serine-type endopeptidase activity (GO:0004252);; Biological Process: proteolysis (GO:0006508);;	--	Chymotrypsin BI (Precursor) OS=Litopenaeus vannamei (Whiteleg shrimp) PE=1 SV=1	serine-type enodpeptidase, putative [Aedes aegypti]
	gene10504	0.614534	0.249456	--	--	--	--	--	Molecular Function: serine-type endopeptidase activity (GO:0004252);; Biological Process: proteolysis (GO:0006508);;	--	Brachyurin OS=Uca pugilator (Atlantic sand fiddler crab) PE=1 SV=2	serine collagenase 1 precursor, putative [Aedes aegypti]
	gene10505	28.8983	14.2299	0.0305385	-0.95597	normal	--	--	Molecular Function: serine-type endopeptidase activity (GO:0004252);; Biological Process: proteolysis (GO:0006508);;	--	Serine proteases 1/2 (Precursor) GN=Jon99Ciii OS=Drosophila melanogaster (Fruit fly) PE=2 SV=2	serine-type enodpeptidase, putative [Aedes aegypti]
	gene10506	172.349	68.8914	3.28576e-10	-1.26405	down	--	--	Molecular Function: serine-type endopeptidase activity (GO:0004252);; Biological Process: proteolysis (GO:0006508);;	--	Chymotrypsin BI (Precursor) OS=Litopenaeus vannamei (Whiteleg shrimp) PE=1 SV=1	serine-type enodpeptidase, putative [Aedes aegypti]
	gene10507	155.091	204.037	0.881974	0.427147	normal	--	--	Molecular Function: serine-type endopeptidase activity (GO:0004252);; Biological Process: proteolysis (GO:0006508);;	--	Chymotrypsin BI (Precursor) OS=Litopenaeus vannamei (Whiteleg shrimp) PE=1 SV=1	serine collagenase 1 precursor, putative [Aedes aegypti]
	gene10508	36.5193	26.7095	0.836584	-0.433551	normal	--	--	Molecular Function: serine-type endopeptidase activity (GO:0004252);; Biological Process: proteolysis (GO:0006508);;	--	Chymotrypsin BI (Precursor) OS=Litopenaeus vannamei (Whiteleg shrimp) PE=1 SV=1	serine-type enodpeptidase, putative [Aedes aegypti]
	gene10509	2217.32	3343.36	0.436428	0.632921	normal	--	--	Molecular Function: serine-type endopeptidase activity (GO:0004252);; Biological Process: proteolysis (GO:0006508);;	--	Collagenase (Precursor) OS=Hypoderma lineatum (Early cattle grub) PE=1 SV=3	serine collagenase 1 precursor, putative [Aedes aegypti]
	gene1051	0	0	--	--	--	--	--	--	--	--	hypothetical protein AaeL_AAEL010632 [Aedes aegypti]
	gene10510	104.635	62.3292	0.0284478	-0.705015	normal	--	--	Molecular Function: serine-type endopeptidase activity (GO:0004252);; Biological Process: proteolysis (GO:0006508);;	--	Chymotrypsin BI (Precursor) OS=Litopenaeus vannamei (Whiteleg shrimp) PE=1 SV=1	serine collagenase 1 precursor, putative [Aedes aegypti]
	gene10511	416.157	393.306	0.998132	-0.00256118	normal	--	--	Molecular Function: serine-type endopeptidase activity (GO:0004252);; Biological Process: proteolysis (GO:0006508);;	--	Chymotrypsin BI (Precursor) OS=Litopenaeus vannamei (Whiteleg shrimp) PE=1 SV=1	Trypsin, putative [Aedes aegypti]
	gene10513	0	0	--	--	--	--	--	--	--	--	hypothetical protein AaeL_AAEL008238 [Aedes aegypti]
	gene10514	0	0	--	--	--	--	--	Biological Process: neurogenesis (GO:0022008);;	--	--	hypothetical protein AaeL_AAEL008239 [Aedes aegypti]
	gene10515	0	0	--	--	--	[S]	Function unknown	Biological Process: neurogenesis (GO:0022008);;	--	--	hypothetical protein AaeL_AAEL008241 [Aedes aegypti]
	gene10516	0	0	--	--	--	--	--	--	--	Neurogenic locus protein delta (Precursor) GN=Dl OS=Drosophila melanogaster (Fruit fly) PE=1 SV=2	hypothetical protein AaeL_AAEL008240 [Aedes aegypti]
	gene10517	0	0	--	--	--	--	--	Molecular Function: G-protein coupled receptor activity (GO:0004930);; Cellular Component: membrane (GO:0016020);;	--	--	hypothetical protein AaeL_AAEL008237 [Aedes aegypti]
	gene10518	11.0536	9.90032	0.978508	-0.0971379	normal	[I]	Lipid transport and metabolism	Molecular Function: transferase activity, transferring alkyl or aryl (other than methyl) groups (GO:0016765);;	--	--	hypothetical protein AaeL_AAEL015541 [Aedes aegypti]
	gene10519	0.243007	0.194434	--	--	--	--	--	Molecular Function: voltage-gated potassium channel activity (GO:0005249);; Cellular Component: voltage-gated potassium channel complex (GO:0008076);; Biological Process: potassium ion transmembrane transport (GO:0071805);;	K04926|2.09291e-90|aag:AaeL_AAEL015542|hypothetical protein (A)	--	hypothetical protein AaeL_AAEL015542 [Aedes aegypti]
	gene1052	0	0.11286	--	--	--	--	--	--	--	--	hypothetical protein AaeL_AAEL010627 [Aedes aegypti]
	gene10520	9.48666	7.33291	0.942833	-0.339878	normal	[E]	Amino acid transport and metabolism	Molecular Function: endopeptidase activity (GO:0004175);; Biological Process: protein processing (GO:0016485);; Biological Process: defense response to Gram-negative bacterium (GO:0050829);;	K08657|0|aag:AaeL_AAEL008258|threonine aspartase; K08657 taspase, threonine aspartase, 1 [EC:3.4.25.-] (A)	Probable isoaspartyl peptidase/L-asparaginase GA20639 beta chain (Precursor) GN=GA20639 OS=Drosophila pseudoobscura pseudoobscura (Fruit fly) PE=3 SV=1	threonine aspartase [Aedes aegypti]
	gene10521	0	0	--	--	--	[D]	Cell cycle control, cell division, chromosome partitioning	Cellular Component: nucleus (GO:0005634);; Biological Process: mitotic nuclear division (GO:0007067);; Molecular Function: cyclin-dependent protein serine/threonine kinase regulator activity (GO:0016538);; Biological Process: mitotic cell cycle, embryonic (GO:0045448);;	--	--	cyclin A3, putative [Aedes aegypti]
	gene10522	11.3864	14.3182	0.923356	0.373715	normal	[O]	Posttranslational modification, protein turnover, chaperones	Molecular Function: hydrolase activity (GO:0016787);;	K11687|0|aag:AaeL_AAEL008243|hypothetical protein; K11687 poly(ADP-ribose) glycohydrolase ARH3 [EC:3.2.1.143] (A)	--	hypothetical protein AaeL_AAEL008243 [Aedes aegypti]
	gene10523	0.0869656	0.0709594	--	--	--	--	--	Molecular Function: phosphatidylinositol phospholipase C activity (GO:0004435);; Molecular Function: signal transducer activity (GO:0004871);; Molecular Function: guanyl-nucleotide exchange factor activity (GO:0005085);; Molecular Function: calcium ion binding (GO:0005509);; Cellular Component: intracellular (GO:0005622);; Biological Process: lipid metabolic process (GO:0006629);; Biological Proc…	K05860|0|aag:AaeL_AAEL008246|phospholipase c epsilon; K05860 phosphatidylinositol phospholipase C, epsilon [EC:3.1.4.11] (A)	1-phosphatidylinositol 4,5-bisphosphate phosphodiesterase classes I and II GN=Plc21C OS=Drosophila melanogaster (Fruit fly) PE=2 SV=3	phospholipase c epsilon [Aedes aegypti]
	gene10524	0	0.132002	--	--	--	--	--	Molecular Function: structural constituent of cuticle (GO:0042302);;	--	Cuticle protein CP14.6 (Precursor) GN=CP14.6 OS=Manduca sexta (Tobacco hawkmoth) PE=2 SV=1	larval cuticle protein, putative [Aedes aegypti]
	gene10525	14.531	11.5288	0.963405	-0.324324	normal	[N]	Cell motility	Cellular Component: intracellular (GO:0005622);; Biological Process: ER to Golgi vesicle-mediated transport (GO:0006888);;	--	Probable trafficking protein particle complex subunit 2 OS=Drosophila melanogaster (Fruit fly) PE=2 SV=2	mbp-1 interacting protein-2a [Aedes aegypti]
	gene10526	1.84288	2.08119	0.972138	0.198216	normal	--	--	Molecular Function: actin binding (GO:0003779);; Biological Process: actin filament organization (GO:0007015);; Biological Process: cell migration (GO:0016477);; Biological Process: regulation of actin cytoskeleton organization (GO:0032956);; Biological Process: positive regulation of cell size (GO:0045793);;	--	--	hook protein [Aedes aegypti]
	gene10527	141.068	107.451	0.960197	-0.378968	normal	[R]	General function prediction only	Molecular Function: tRNA binding (GO:0000049);; Molecular Function: translation initiation factor activity (GO:0003743);; Cellular Component: eukaryotic translation initiation factor 2 complex (GO:0005850);; Biological Process: translational initiation (GO:0006413);; Biological Process: regulation of translation (GO:0006417);; Biological Process: ribosome assembly (GO:0042255);; Molecular Functio…	K15026|0|aag:AaeL_AAEL008248|hypothetical protein; K15026 translation initiation factor 2A (A)	Eukaryotic translation initiation factor 2A GN=CG7414 OS=Drosophila melanogaster (Fruit fly) PE=1 SV=1	hypothetical protein AaeL_AAEL008248 [Aedes aegypti]
	gene10528	37.7021	37.1489	0.979962	0.0707454	normal	--	--	--	--	--	hypothetical protein AaeL_AAEL008249 [Aedes aegypti]
	gene10529	38.7724	56.8659	0.581194	0.519763	normal	--	--	--	--	--	hypothetical protein AaeL_AAEL008250 [Aedes aegypti]
	gene1053	7.06573	10.7572	0.258623	0.630036	normal	[F]	Nucleotide transport and metabolism	Molecular Function: xanthine dehydrogenase activity (GO:0004854);; Molecular Function: xanthine oxidase activity (GO:0004855);; Molecular Function: iron ion binding (GO:0005506);; Cellular Component: peroxisome (GO:0005777);; Cellular Component: microtubule associated complex (GO:0005875);; Biological Process: pyrimidine nucleobase metabolic process (GO:0006206);; Biological Process: arginine met…	K00106|0|aag:AaeL_AAEL010630|xanthine dehydrogenase (A)	Xanthine dehydrogenase GN=XDH OS=Calliphora vicina (Blue blowfly) PE=2 SV=1	xanthine dehydrogenase [Aedes aegypti]
	gene10530	2.04884	1.64563	0.973753	-0.183955	normal	--	--	Molecular Function: RNA polymerase II transcription cofactor activity (GO:0001104);; Biological Process: regulation of transcription from RNA polymerase II promoter (GO:0006357);; Cellular Component: mediator complex (GO:0016592);;	K15162|0|aag:AaeL_AAEL008244|thyroid hormone receptor-associated protein; K15162 mediator of RNA polymerase II transcription subunit 12 (A)	Mediator of RNA polymerase II transcription subunit 12 GN=kto OS=Drosophila melanogaster (Fruit fly) PE=1 SV=2	thyroid hormone receptor-associated protein [Aedes aegypti]
	gene10531	11.1154	9.5811	0.979281	-0.157453	normal	--	--	--	--	--	hypothetical protein AaeL_AAEL008253 [Aedes aegypti]
	gene10532	0.935764	0.66318	0.940912	-0.473229	normal	[L]	Replication, recombination and repair	Molecular Function: nucleotide binding (GO:0000166);; Molecular Function: nucleoside binding (GO:0001882);; Molecular Function: DNA binding (GO:0003677);; Molecular Function: DNA-directed DNA polymerase activity (GO:0003887);; Biological Process: DNA replication (GO:0006260);;	K02320|0|aag:AaeL_AAEL008247|DNA polymerase alpha catalytic subunit; K02320 DNA polymerase alpha subunit A [EC:2.7.7.7] (A)	DNA polymerase alpha catalytic subunit GN=DNApol-alpha180 OS=Drosophila melanogaster (Fruit fly) PE=1 SV=2	DNA polymerase alpha catalytic subunit [Aedes aegypti]
	gene10533	33.2628	33.1064	0.995616	0.0107672	normal	[R]	General function prediction only	Molecular Function: nucleotide binding (GO:0000166);; Molecular Function: nucleic acid binding (GO:0003676);; Cellular Component: ribonucleoprotein complex (GO:0030529);;	K14411|0|aag:AaeL_AAEL008257|heterogeneous nuclear ribonucleoprotein 27c; K14411 RNA-binding protein Musashi (A)	Heterogeneous nuclear ribonucleoprotein 27C GN=Hrb27C OS=Drosophila melanogaster (Fruit fly) PE=1 SV=2	heterogeneous nuclear ribonucleoprotein 27c [Aedes aegypti]
	gene10534	0	0.32139	--	--	--	--	--	Molecular Function: metalloendopeptidase activity (GO:0004222);; Biological Process: proteolysis (GO:0006508);; Molecular Function: zinc ion binding (GO:0008270);;	--	Astacin (Precursor) OS=Astacus astacus (Noble crayfish) PE=1 SV=2	metalloproteinase, putative [Aedes aegypti]
	gene10535	0	0	--	--	--	--	--	Molecular Function: metalloendopeptidase activity (GO:0004222);; Biological Process: proteolysis (GO:0006508);; Biological Process: phagocytosis (GO:0006909);; Molecular Function: zinc ion binding (GO:0008270);;	--	Astacin-like metalloprotease toxin 2 (Precursor) OS=Loxosceles intermedia (Brown spider) PE=2 SV=1	metalloproteinase, putative [Aedes aegypti]
	gene10536	0	0	--	--	--	--	--	Cellular Component: Golgi apparatus (GO:0005794);; Biological Process: protein glycosylation (GO:0006486);; Cellular Component: integral component of membrane (GO:0016021);; Molecular Function: transferase activity, transferring glycosyl groups (GO:0016757);;	K00710|0|aag:AaeL_AAEL008252|n-acetylgalactosaminyltransferase; K00710 polypeptide N-acetylgalactosaminyltransferase [EC:2.4.1.41] (A)	Putative polypeptide N-acetylgalactosaminyltransferase 9 GN=pgant9 OS=Drosophila melanogaster (Fruit fly) PE=2 SV=2	n-acetylgalactosaminyltransferase [Aedes aegypti]
	gene10537	2.15032	2.65923	0.958545	0.331058	normal	[R]	General function prediction only	Molecular Function: nucleic acid binding (GO:0003676);; Molecular Function: metal ion binding (GO:0046872);;	--	Krueppel homolog 1 GN=Kr-h1 OS=Drosophila melanogaster (Fruit fly) PE=2 SV=2	hypothetical protein AaeL_AAEL015543 [Aedes aegypti]
	gene10538	0	0	--	--	--	--	--	Cellular Component: microtubule associated complex (GO:0005875);; Biological Process: microtubule-based process (GO:0007017);; Molecular Function: microtubule binding (GO:0008017);;	--	--	flagellar radial spoke protein [Aedes aegypti]
	gene10539	15.3525	14.0694	0.989871	-0.0529535	normal	[O]	Posttranslational modification, protein turnover, chaperones	Cellular Component: nucleus (GO:0005634);; Biological Process: proteolysis (GO:0006508);; Biological Process: axon guidance (GO:0007411);; Molecular Function: cysteine-type peptidase activity (GO:0008234);; Biological Process: central nervous system projection neuron axonogenesis (GO:0021952);; Biological Process: negative regulation of cell death (GO:0060548);; Biological Process: dendritic spin…	K08596|0|aag:AaeL_AAEL001372|sentrin/sumo-specific protease senp7; K08596 sentrin-specific protease 7 [EC:3.4.22.68] (A)	Putative thiol protease ulp-4 GN=ulp-4 OS=Caenorhabditis elegans PE=3 SV=2	sentrin/sumo-specific protease senp7 [Aedes aegypti]
	gene1054	0	0	--	--	--	--	--	--	--	--	--
	gene10540	52.7268	47.5316	0.989047	-0.12141	normal	--	--	--	--	IST1-like protein GN=DDB_G0289029 OS=Dictyostelium discoideum (Slime mold) PE=3 SV=1	hypothetical protein AaeL_AAEL001385 [Aedes aegypti]
	gene10541	22.3616	21.1918	0.988294	-0.0932399	normal	--	--	--	K09288|0|aag:AaeL_AAEL001379|hypothetical protein; K09288 coiled-coil domain-containing protein 6 (A)	Uncharacterized protein T09B9.4 GN=T09B9.4 OS=Caenorhabditis elegans PE=4 SV=1	hypothetical protein AaeL_AAEL001379 [Aedes aegypti]
	gene10542	14.3448	13.5567	0.985139	-0.0860679	normal	--	--	Biological Process: sphingomyelin biosynthetic process (GO:0006686);; Biological Process: Golgi organization (GO:0007030);; Cellular Component: integral component of membrane (GO:0016021);; Biological Process: regulation of cell diameter (GO:0060305);;	--	Sphingomyelin synthase-related 1 GN=SMSr OS=Drosophila melanogaster (Fruit fly) PE=1 SV=2	sphingomyelin synthetase [Aedes aegypti]
	gene10543	2.98683	1.89804	0.709093	-0.586505	normal	--	--	--	--	--	hypothetical protein AaeL_AAEL001387 [Aedes aegypti]
	gene10544	3.41831	3.30931	0.980867	-0.0150204	normal	--	--	--	--	--	hypothetical protein AaeL_AAEL001391 [Aedes aegypti]
	gene10545	83.7791	60.4857	0.941218	-0.328465	normal	--	--	--	--	--	hypothetical protein AaeL_AAEL001392 [Aedes aegypti]
	gene10546	67.5467	50.0289	0.904744	-0.377271	normal	--	--	--	--	--	hypothetical MTT-rich mucin [Aedes aegypti]
	gene10547	0	0	--	--	--	--	--	--	--	--	--
	gene10548	0	0	--	--	--	--	--	--	--	--	AAEL017563-PA [Aedes aegypti]
	gene10549	0.23685	1.10958	--	--	--	--	--	--	--	--	hypothetical protein AaeL_AAEL001390 [Aedes aegypti]
	gene1055	0.107788	0.174681	--	--	--	--	--	Molecular Function: neuropeptide Y receptor activity (GO:0004983);; Biological Process: neuropeptide signaling pathway (GO:0007218);; Cellular Component: integral component of membrane (GO:0016021);;	K04209|0|aag:AaeL_AAEL010626|g-protein coupled receptor; K04209 neuropeptide Y receptor, invertebrate (A)	Neuropeptide F receptor {ECO:0000303|PubMed:11897397, ECO:0000312|EMBL:AAF51909.3} GN=CG1147 OS=Drosophila melanogaster (Fruit fly) PE=1 SV=3	g-protein coupled receptor [Aedes aegypti]
	gene10550	33.1601	30.1517	0.991798	-0.0963049	normal	--	--	--	--	--	hypothetical protein AaeL_AAEL001377 [Aedes aegypti]
	gene10552	6.99122	7.42229	0.985437	0.130306	normal	--	--	Molecular Function: DNA binding (GO:0003677);; Cellular Component: nucleus (GO:0005634);; Biological Process: regulation of transcription, DNA-templated (GO:0006355);;	K11765|0|aag:AaeL_AAEL001361|Brahma associated protein 170kD, putative; K11765 AT-rich interactive domain-containing protein 2 (A)	SWI/SNF nucleosome remodeling complex component GN=C08B11.3 OS=Caenorhabditis elegans PE=3 SV=1	Brahma associated protein 170kD, putative [Aedes aegypti]
	gene10553	0.184409	0.0751487	--	--	--	[RTKL]	--	Molecular Function: transmembrane receptor protein tyrosine kinase activity (GO:0004714);; Molecular Function: ATP binding (GO:0005524);; Cellular Component: plasma membrane (GO:0005886);; Biological Process: protein phosphorylation (GO:0006468);; Biological Process: signal transduction (GO:0007165);; Cellular Component: integral component of membrane (GO:0016021);; Biological Process: rhabdomere…	K05129|0|aag:AaeL_AAEL001370|muscle-specific tyrosine kinase receptor; K05129 muscle, skeletal, receptor tyrosine kinase [EC:2.7.10.1] (A)	Tyrosine-protein kinase transmembrane receptor Ror2 (Precursor) GN=Nrk OS=Drosophila melanogaster (Fruit fly) PE=1 SV=2	muscle-specific tyrosine kinase receptor [Aedes aegypti]
	gene10554	302.773	294.43	0.99841	0.168067	normal	[K]	Transcription	Molecular Function: DNA binding (GO:0003677);; Biological Process: regulation of transcription, DNA-templated (GO:0006355);;	K09276|1.49756e-91|aag:AaeL_AAEL001375|Y-box binding protein; K09276 Y-box-binding protein 1 (A)	Y-box factor homolog OS=Aplysia californica (California sea hare) PE=2 SV=1	Y-box binding protein [Aedes aegypti]
	gene10556	16.8299	19.0567	0.968466	0.228048	normal	[K]	Transcription	Biological Process: mRNA splicing, via spliceosome (GO:0000398);; Molecular Function: nucleic acid binding (GO:0003676);; Cellular Component: small nuclear ribonucleoprotein complex (GO:0030532);; Cellular Component: precatalytic spliceosome (GO:0071011);; Cellular Component: catalytic step 2 spliceosome (GO:0071013);;	K11087|1.92601e-62|aag:AaeL_AAEL001382|small nuclear ribonucleoprotein sm d1; K11087 small nuclear ribonucleoprotein D1 (A)	Probable small nuclear ribonucleoprotein Sm D1 GN=SmD1 OS=Drosophila melanogaster (Fruit fly) PE=1 SV=1	small nuclear ribonucleoprotein sm d1 [Aedes aegypti]
	gene10557	2.96519	1.6206	--	--	--	--	--	--	--	--	hypothetical protein AaeL_AAEL004250 [Aedes aegypti]
	gene10558	5.65973	5.99905	0.979268	0.057948	normal	--	--	Molecular Function: mRNA binding (GO:0003729);; Cellular Component: mRNA cleavage factor complex (GO:0005849);; Biological Process: mRNA polyadenylation (GO:0006378);; Biological Process: mRNA cleavage (GO:0006379);; Molecular Function: hydrolase activity (GO:0016787);;	K14397|3.27993e-170|aag:AaeL_AAEL001371|pre-mrna cleavage factor im, 25kD subunit; K14397 cleavage and polyadenylation specificity factor subunit 5 (A)	Cleavage and polyadenylation specificity factor subunit 5 GN=cpsf5 OS=Dictyostelium discoideum (Slime mold) PE=3 SV=1	pre-mrna cleavage factor im, 25kD subunit [Aedes aegypti]
	gene10559	11.8184	11.7492	0.982393	0.198211	normal	--	--	Molecular Function: nucleotide binding (GO:0000166);; Molecular Function: Rho guanyl-nucleotide exchange factor activity (GO:0005089);; Molecular Function: phospholipid binding (GO:0005543);; Biological Process: cellular protein modification process (GO:0006464);; Molecular Function: kinase activity (GO:0016301);; Biological Process: phosphorylation (GO:0016310);; Molecular Function: hydrolase ac…	K08810|0|aag:AaeL_AAEL001393|triple functional domain, trio (A)	RhoGEF domain-containing protein gxcJ GN=gxcJ OS=Dictyostelium discoideum (Slime mold) PE=3 SV=1	triple functional domain, trio [Aedes aegypti]
	gene1056	0.644407	0.259625	--	--	--	--	--	--	--	--	hypothetical protein AaeL_AAEL010622 [Aedes aegypti]
	gene10560	7.89835	1.70887	--	--	--	--	--	--	--	--	hypothetical protein AaeL_AAEL001362 [Aedes aegypti]
	gene10564	2.24642	2.76396	0.976618	0.379261	normal	--	--	--	--	--	hypothetical protein AaeL_AAEL001366 [Aedes aegypti]
	gene10565	227.123	225.258	0.996726	0.0306665	normal	--	--	Cellular Component: integral component of membrane (GO:0016021);; Biological Process: transmembrane transport (GO:0055085);;	K15109|0|aag:AaeL_AAEL001388|hypothetical protein (A)	Congested-like trachea protein GN=colt OS=Drosophila melanogaster (Fruit fly) PE=2 SV=1	hypothetical protein AaeL_AAEL001388 [Aedes aegypti]
	gene10566	28.1665	32.1635	0.992164	0.0762132	normal	--	--	--	--	--	hypothetical protein AaeL_AAEL001376 [Aedes aegypti]
	gene10568	10.9432	10.5345	0.982586	-0.0321226	normal	[E]	Amino acid transport and metabolism	Molecular Function: spermidine synthase activity (GO:0004766);; Biological Process: spermine biosynthetic process (GO:0006597);; Biological Process: spermidine biosynthetic process (GO:0008295);; Molecular Function: spermine synthase activity (GO:0016768);;	K00802|0|aag:AaeL_AAEL001378|spermine synthase; K00802 spermine synthase [EC:2.5.1.22] (A)	--	spermine synthase [Aedes aegypti]
	gene10569	0.810669	1.5195	0.817995	0.885874	normal	--	--	Biological Process: gravitaxis (GO:0042332);;	--	--	hypothetical protein AaeL_AAEL001359 [Aedes aegypti]
	gene1057	0.000231144	0.349056	--	--	--	--	--	--	--	Headcase short protein GN=hdc OS=Drosophila melanogaster (Fruit fly) PE=1 SV=2	hypothetical protein AaeL_AAEL010907 [Aedes aegypti]
	gene10570	0.332194	0.303127	--	--	--	--	--	Molecular Function: inositol trisphosphate phosphatase activity (GO:0046030);; Biological Process: phosphatidylinositol dephosphorylation (GO:0046856);;	K01099|0|aag:AaeL_AAEL001367|type iv inositol 5-phosphatase; K01099 phosphatidylinositol-bisphosphatase [EC:3.1.3.36] (A)	Inositol polyphosphate 5-phosphatase GN=cil-1 OS=Caenorhabditis elegans PE=1 SV=1	type iv inositol 5-phosphatase [Aedes aegypti]
	gene10571	0	0	--	--	--	[K]	Transcription	Molecular Function: sequence-specific DNA binding transcription factor activity (GO:0003700);; Cellular Component: nucleus (GO:0005634);; Biological Process: regulation of transcription, DNA-templated (GO:0006355);; Biological Process: phagocytosis (GO:0006909);; Molecular Function: zinc ion binding (GO:0008270);; Molecular Function: transferase activity (GO:0016740);; Molecular Function: sequenc…	K09371|0|aag:AaeL_AAEL001380|lim homeobox protein (A)	LIM/homeobox protein Lhx3 GN=LHX3 OS=Halocynthia roretzi (Sea squirt) PE=2 SV=2	lim homeobox protein [Aedes aegypti]
	gene10572	0	0.12735	--	--	--	[K]	Transcription	Molecular Function: sequence-specific DNA binding transcription factor activity (GO:0003700);; Cellular Component: nucleus (GO:0005634);; Biological Process: regulation of transcription, DNA-templated (GO:0006355);; Molecular Function: zinc ion binding (GO:0008270);; Molecular Function: sequence-specific DNA binding (GO:0043565);;	K09371|0|aag:AaeL_AAEL001373|lim homeobox protein (A)	LIM/homeobox protein Lhx3 GN=LHX3 OS=Halocynthia roretzi (Sea squirt) PE=2 SV=2	lim homeobox protein [Aedes aegypti]
	gene10573	15.4387	12.2652	0.976516	-0.286192	normal	[K]	Transcription	Biological Process: regulation of alternative mRNA splicing, via spliceosome (GO:0000381);; Cellular Component: U6 snRNP (GO:0005688);; Biological Process: neurogenesis (GO:0022008);; Cellular Component: precatalytic spliceosome (GO:0071011);; Cellular Component: catalytic step 2 spliceosome (GO:0071013);;	K12621|1.29922e-63|aga:AgaP_AGAP005136|AGAP005136-PA; K12621 U6 snRNA-associated Sm-like protein LSm2 (A)	Probable U6 snRNA-associated Sm-like protein LSm2 GN=lsm2 OS=Dictyostelium discoideum (Slime mold) PE=3 SV=1	small nuclear ribonucleoprotein Sm D1, putative [Aedes aegypti]
	gene10574	0	0	--	--	--	--	--	--	--	--	--
	gene10575	0.147406	0.210342	--	--	--	--	--	Biological Process: cytokinesis (GO:0000910);; Molecular Function: epidermal growth factor receptor binding (GO:0005154);; Biological Process: negative regulation of epidermal growth factor-activated receptor activity (GO:0007175);; Cellular Component: integral component of membrane (GO:0016021);; Biological Process: neurogenesis (GO:0022008);; Molecular Function: receptor antagonist activity (GO…	--	Protein slit C-product (Precursor) GN=sli OS=Drosophila melanogaster (Fruit fly) PE=1 SV=2	kek1 [Aedes aegypti]
	gene10576	1.3755	0.171547	0.215032	-2.90812	normal	--	--	Biological Process: metabolic process (GO:0008152);; Molecular Function: transferase activity, transferring hexosyl groups (GO:0016758);;	--	Putative UDP-glucuronosyltransferase ugt-58 (Precursor) GN=ugt-58 OS=Caenorhabditis elegans PE=3 SV=2	glucosyl/glucuronosyl transferases [Aedes aegypti]
	gene10577	0.750282	0.102178	0.328494	-2.80848	normal	[GC]	--	Biological Process: metabolic process (GO:0008152);; Molecular Function: transferase activity, transferring hexosyl groups (GO:0016758);;	--	Putative UDP-glucuronosyltransferase ugt-47 (Precursor) GN=ugt-47 OS=Caenorhabditis elegans PE=1 SV=2	glucosyl/glucuronosyl transferases [Aedes aegypti]
	gene10578	0	0	--	--	--	--	--	Molecular Function: transporter activity (GO:0005215);; Cellular Component: intracellular (GO:0005622);; Biological Process: transport (GO:0006810);;	--	--	hypothetical protein AaeL_AAEL008268 [Aedes aegypti]
	gene10579	0	0	--	--	--	--	--	Molecular Function: transporter activity (GO:0005215);; Cellular Component: intracellular (GO:0005622);; Biological Process: transport (GO:0006810);;	--	--	hypothetical protein AaeL_AAEL008272 [Aedes aegypti]
	gene1058	0.263403	0.266677	--	--	--	--	--	Molecular Function: histidine decarboxylase activity (GO:0004398);; Cellular Component: cytoplasm (GO:0005737);; Biological Process: cellular amino acid metabolic process (GO:0006520);; Biological Process: terminal branching, open tracheal system (GO:0007430);; Biological Process: imaginal disc-derived wing morphogenesis (GO:0007476);; Biological Process: RNA interference (GO:0016246);; Molecular…	--	Headcase short protein GN=hdc OS=Drosophila melanogaster (Fruit fly) PE=1 SV=2	hypothetical protein AaeL_AAEL010908 [Aedes aegypti]
	gene10580	0.069016	0.0564944	--	--	--	--	--	Molecular Function: actin binding (GO:0003779);; Biological Process: Wnt signaling pathway (GO:0016055);; Biological Process: negative regulation of actin filament polymerization (GO:0030837);; Biological Process: imaginal disc-derived wing hair site selection (GO:0035320);; Biological Process: regulation of trichome morphogenesis (GO:2000039);;	--	--	hypothetical protein AaeL_AAEL008269 [Aedes aegypti]
	gene10581	274.902	219.717	0.980743	-0.295655	normal	--	--	Molecular Function: transporter activity (GO:0005215);; Cellular Component: intracellular (GO:0005622);; Biological Process: transport (GO:0006810);;	--	--	hypothetical protein AaeL_AAEL008278 [Aedes aegypti]
	gene10582	6.07843	3.76806	0.883495	-0.677572	normal	--	--	Molecular Function: transporter activity (GO:0005215);; Cellular Component: intracellular (GO:0005622);; Biological Process: transport (GO:0006810);;	--	--	hypothetical protein AaeL_AAEL008281 [Aedes aegypti]
	gene10583	13.3541	7.01361	0.0848539	-0.929295	normal	--	--	Molecular Function: transporter activity (GO:0005215);; Cellular Component: intracellular (GO:0005622);; Biological Process: transport (GO:0006810);;	--	--	hypothetical protein AaeL_AAEL008279 [Aedes aegypti]
	gene10584	559.661	671.256	0.989657	0.297093	normal	--	--	Molecular Function: transporter activity (GO:0005215);; Cellular Component: intracellular (GO:0005622);; Biological Process: transport (GO:0006810);; Molecular Function: vitamin E binding (GO:0008431);;	--	--	SEC14, putative [Aedes aegypti]
	gene10585	59.3499	52.9766	0.984431	-0.13468	normal	--	--	Molecular Function: transporter activity (GO:0005215);; Cellular Component: intracellular (GO:0005622);; Biological Process: transport (GO:0006810);; Molecular Function: vitamin E binding (GO:0008431);;	--	--	hypothetical protein AaeL_AAEL008275 [Aedes aegypti]
	gene10586	2.14238	0.705266	0.905919	-1.47463	normal	--	--	Molecular Function: G-protein coupled receptor activity (GO:0004930);; Biological Process: G-protein coupled receptor signaling pathway (GO:0007186);; Cellular Component: integral component of membrane (GO:0016021);;	--	Neuropeptide Y receptor GN=RYa-R OS=Drosophila melanogaster (Fruit fly) PE=2 SV=2	AAEL008282-PA, partial [Aedes aegypti]
	gene10587	5.38371	6.01728	0.975083	0.168932	normal	--	--	Molecular Function: G-protein coupled receptor activity (GO:0004930);; Biological Process: G-protein coupled receptor signaling pathway (GO:0007186);; Cellular Component: integral component of membrane (GO:0016021);;	--	Rhodopsin, GQ-coupled GN=SCOP1 OS=Mizuhopecten yessoensis (Japanese scallop) PE=1 SV=1	AAEL008267-PA, partial [Aedes aegypti]
	gene10588	11.8257	9.49109	0.930372	-0.347175	normal	--	--	Molecular Function: sequence-specific DNA binding transcription factor activity (GO:0003700);; Cellular Component: nucleus (GO:0005634);; Biological Process: regulation of transcription, DNA-templated (GO:0006355);; Molecular Function: sequence-specific DNA binding (GO:0043565);;	K09304|0|aag:AaeL_AAEL008266|hypothetical protein (A)	Homeobox protein Hox-A4 (Fragment) GN=HOXA4 OS=Lineus sanguineus (Ribbon worm) PE=3 SV=1	hypothetical protein AaeL_AAEL008266 [Aedes aegypti]
	gene1059	0.19226	0.0939786	--	--	--	[E]	Amino acid transport and metabolism	Molecular Function: aminoacylase activity (GO:0004046);; Molecular Function: aminopeptidase activity (GO:0004177);; Biological Process: proteolysis (GO:0006508);; Molecular Function: metallopeptidase activity (GO:0008237);; Molecular Function: zinc ion binding (GO:0008270);; Biological Process: lateral inhibition (GO:0046331);;	K11140|0|aag:AaeL_AAEL012217|protease m1 zinc metalloprotease; K11140 aminopeptidase N [EC:3.4.11.2] (A)	Aminopeptidase N (Precursor) GN=APN1 OS=Plutella xylostella (Diamondback moth) PE=1 SV=1	protease m1 zinc metalloprotease [Aedes aegypti]
	gene10590	3.22482	3.04672	0.980113	-0.0690269	normal	[R]	General function prediction only	Molecular Function: nucleic acid binding (GO:0003676);; Cellular Component: nucleus (GO:0005634);; Molecular Function: zinc ion binding (GO:0008270);;	--	Krueppel homolog 1 GN=Kr-h1 OS=Drosophila melanogaster (Fruit fly) PE=2 SV=2	hypothetical protein AaeL_AAEL008276 [Aedes aegypti]
	gene10591	215.513	297.997	0.707799	0.491987	normal	--	--	--	--	--	hypothetical protein AaeL_AAEL008274 [Aedes aegypti]
	gene10592	1.9571	5.1518	0.140796	1.42192	normal	--	--	--	--	--	hypothetical protein AaeL_AAEL008283 [Aedes aegypti]
	gene10594	6.87361	7.22456	0.97832	0.0963675	normal	--	--	--	--	--	hypothetical protein AaeL_AAEL008261 [Aedes aegypti]
	gene10595	0	0	--	--	--	--	--	--	--	--	hypothetical protein AaeL_AAEL008280 [Aedes aegypti]
	gene10596	8.59929	24.5248	7.04902e-08	1.53268	up	--	--	--	--	--	hypothetical protein AaeL_AAEL008264 [Aedes aegypti]
	gene10597	0.236874	0.0640324	--	--	--	--	--	Molecular Function: receptor binding (GO:0005102);; Cellular Component: proteinaceous extracellular matrix (GO:0005578);; Biological Process: multicellular organismal development (GO:0007275);; Biological Process: Wnt signaling pathway (GO:0016055);;	K00572|0|aag:AaeL_AAEL008277|WNT3 precursor, putative; K00572 wingless-type MMTV integration site family, member 7 (A)	Protein Wnt-2 (Precursor) GN=Wnt2 OS=Drosophila melanogaster (Fruit fly) PE=2 SV=2	WNT3 precursor, putative [Aedes aegypti]
	gene10598	0	0	--	--	--	--	--	Molecular Function: calcium channel activity (GO:0005262);; Biological Process: neurotransmitter secretion (GO:0007269);; Biological Process: neuromuscular synaptic transmission (GO:0007274);; Biological Process: short-term memory (GO:0007614);; Biological Process: anesthesia-resistant memory (GO:0007615);; Biological Process: adult locomotory behavior (GO:0008344);; Cellular Component: neuromusc…	--	--	rab6-interacting protein 2/elks/erc/cast [Aedes aegypti]
	gene10599	0	0	--	--	--	--	--	Molecular Function: calcium channel activity (GO:0005262);; Biological Process: neurotransmitter secretion (GO:0007269);; Biological Process: neuromuscular synaptic transmission (GO:0007274);; Biological Process: short-term memory (GO:0007614);; Biological Process: anesthesia-resistant memory (GO:0007615);; Biological Process: adult locomotory behavior (GO:0008344);; Cellular Component: neuromusc…	--	--	rab6-interacting protein 2/elks/erc/cast [Aedes aegypti]
	gene106	11.1738	15.1032	0.895483	0.461487	normal	--	--	--	K11876|2.23279e-177|aag:AaeL_AAEL000022|hypothetical protein; K11876 proteasome assembly chaperone 2 (A)	Proteasome assembly chaperone 2 GN=psmg2 OS=Nematostella vectensis (Starlet sea anemone) PE=3 SV=1	hypothetical protein AaeL_AAEL000022 [Aedes aegypti]
	gene1060	4.51401	2.40373	0.764437	-0.536721	normal	[E]	Amino acid transport and metabolism	Biological Process: proteolysis (GO:0006508);; Molecular Function: metallopeptidase activity (GO:0008237);; Molecular Function: zinc ion binding (GO:0008270);; Biological Process: lateral inhibition (GO:0046331);;	K11140|0|aag:AaeL_AAEL011292|protease m1 zinc metalloprotease (A)	Aminopeptidase N (Precursor) GN=APN1 OS=Plutella xylostella (Diamondback moth) PE=1 SV=1	protease m1 zinc metalloprotease [Aedes aegypti]
	gene10600	0.0226954	0	--	--	--	--	--	Molecular Function: calcium channel activity (GO:0005262);; Biological Process: neurotransmitter secretion (GO:0007269);; Biological Process: neuromuscular synaptic transmission (GO:0007274);; Biological Process: short-term memory (GO:0007614);; Biological Process: anesthesia-resistant memory (GO:0007615);; Biological Process: adult locomotory behavior (GO:0008344);; Cellular Component: neuromusc…	--	--	hypothetical protein AaeL_AAEL008273 [Aedes aegypti]
	gene10601	7.86975	9.40657	0.956073	0.315636	normal	--	--	Molecular Function: zinc ion binding (GO:0008270);; Cellular Component: nuclear body (GO:0016604);;	K11468|5.71494e-87|aag:AaeL_AAEL008263|hypothetical protein; K11468 YY1-associated factor 2 (A)	--	hypothetical protein AaeL_AAEL008263 [Aedes aegypti]
	gene10602	0	0	--	--	--	--	--	--	--	--	AAEL017358-PA, partial [Aedes aegypti]
	gene10603	2.70248	5.71102	0.0110197	1.09763	normal	--	--	Cellular Component: ubiquitin ligase complex (GO:0000151);;	K10280|0|aag:AaeL_AAEL008262|F-Box protein, putative; K10280 F-box and leucine-rich repeat protein 14 (A)	Uncharacterized F-box/LRR-repeat protein C02F5.7 GN=C02F5.7 OS=Caenorhabditis elegans PE=3 SV=3	F-Box protein, putative [Aedes aegypti]
	gene10604	831.748	622.283	--	--	--	--	--	--	--	--	--
	gene10605	199.393	67.4594	1.88738e-15	-1.51526	down	--	--	--	--	--	hypothetical protein AaeL_AAEL008312 [Aedes aegypti]
	gene10606	0	0	--	--	--	--	--	--	--	--	hypothetical protein AaeL_AAEL008305 [Aedes aegypti]
	gene10607	284.943	113.251	4.32862e-10	-1.28036	down	--	--	--	--	--	hypothetical protein AaeL_AAEL008313 [Aedes aegypti]
	gene10608	19.1039	15.3309	0.965796	-0.275972	normal	--	--	--	--	--	hypothetical protein AaeL_AAEL008308 [Aedes aegypti]
	gene10609	0	0	--	--	--	--	--	--	--	--	hypothetical protein AaeL_AAEL008310 [Aedes aegypti]
	gene10610	0	0.201286	--	--	--	--	--	Molecular Function: calcium ion binding (GO:0005509);; Cellular Component: integral component of plasma membrane (GO:0005887);; Biological Process: homophilic cell adhesion via plasma membrane adhesion molecules (GO:0007156);; Biological Process: regulation of cell shape (GO:0008360);; Biological Process: calcium-dependent cell-cell adhesion via plasma membrane cell adhesion molecules (GO:0016339…	--	Cadherin-86C (Precursor) GN=Cad86C OS=Drosophila melanogaster (Fruit fly) PE=2 SV=3	cadherin, putative [Aedes aegypti]
	gene10611	0	0	--	--	--	--	--	--	--	--	--
	gene10612	0.0652562	0.160236	--	--	--	--	--	Molecular Function: calcium ion binding (GO:0005509);; Cellular Component: integral component of plasma membrane (GO:0005887);; Biological Process: homophilic cell adhesion via plasma membrane adhesion molecules (GO:0007156);; Biological Process: regulation of cell shape (GO:0008360);; Biological Process: calcium-dependent cell-cell adhesion via plasma membrane cell adhesion molecules (GO:0016339…	--	Cadherin-86C (Precursor) GN=Cad86C OS=Drosophila melanogaster (Fruit fly) PE=2 SV=3	cadherin, putative [Aedes aegypti]
	gene10613	0	0	--	--	--	[RTKL]	--	Molecular Function: protein serine/threonine kinase activity (GO:0004674);; Molecular Function: ATP binding (GO:0005524);; Biological Process: protein phosphorylation (GO:0006468);;	K04426|0|aag:AaeL_AAEL008311|mitogen activated protein kinase kinase kinase 5, mapkkk5, mekk5; K04426 mitogen-activated protein kinase kinase kinase 5 [EC:2.7.11.25] (A)	Mitogen-activated protein kinase kinase kinase A {ECO:0000303|PubMed:9832508} OS=Dictyostelium discoideum (Slime mold) PE=1 SV=2	mitogen activated protein kinase kinase kinase 5, mapkkk5, mekk5 [Aedes aegypti]
	gene10614	177.872	129.758	0.968177	-0.23158	normal	[R]	General function prediction only	--	--	RNA-binding protein squid GN=sqd OS=Drosophila melanogaster (Fruit fly) PE=1 SV=3	hypothetical protein AaeL_AAEL008317 [Aedes aegypti]
	gene10615	7.97327	7.79536	0.979752	0.0168387	normal	[I]	Lipid transport and metabolism	Molecular Function: fatty-acyl-CoA binding (GO:0000062);; Molecular Function: aspartic-type endopeptidase activity (GO:0004190);; Biological Process: proteolysis (GO:0006508);;	--	Acyl-CoA-binding domain-containing protein 6 homolog GN=acbd6 OS=Dictyostelium discoideum (Slime mold) PE=3 SV=1	V-1 protein, putative [Aedes aegypti]
	gene10616	0.577132	1.38471	0.939381	1.24043	normal	--	--	Cellular Component: kinetochore (GO:0000776);; Cellular Component: nuclear pore (GO:0005643);; Cellular Component: nucleoplasm (GO:0005654);; Cellular Component: cytoplasm (GO:0005737);; Cellular Component: kinetochore microtubule (GO:0005828);; Cellular Component: microtubule associated complex (GO:0005875);; Biological Process: mitotic spindle assembly checkpoint (GO:0007094);; Cellular Compone…	K02537|1.99853e-150|aag:AaeL_AAEL008316|mitotic spindle assembly checkpoint protein mad2; K02537 mitotic spindle assembly checkpoint protein MAD2 (A)	Mitotic spindle assembly checkpoint protein MAD2A GN=mad2l1-2 OS=Dictyostelium discoideum (Slime mold) PE=3 SV=1	mitotic spindle assembly checkpoint protein mad2 [Aedes aegypti]
	gene10617	0	0	--	--	--	--	--	--	--	--	--
	gene10618	0	0	--	--	--	--	--	--	--	Protein takeout (Precursor) GN=to OS=Drosophila melanogaster (Fruit fly) PE=2 SV=1	hypothetical protein AaeL_AAEL008307 [Aedes aegypti]
	gene10619	50.2429	11.799	0	-1.9457	down	[Z]	Cytoskeleton	Molecular Function: actin binding (GO:0003779);; Biological Process: actomyosin structure organization (GO:0031032);;	--	Myophilin OS=Echinococcus granulosus (Hydatid tapeworm) PE=2 SV=1	calponin/transgelin [Aedes aegypti]
	gene10621	9.87866	11.7027	0.963432	0.262105	normal	[Z]	Cytoskeleton	Molecular Function: actin binding (GO:0003779);; Biological Process: actomyosin structure organization (GO:0031032);;	--	Muscle-specific protein 20 GN=Mp20 OS=Drosophila melanogaster (Fruit fly) PE=2 SV=2	calponin/transgelin [Aedes aegypti]
	gene10622	3.49485	3.7466	0.981494	0.110767	normal	[RTKL]	--	Molecular Function: protein serine/threonine kinase activity (GO:0004674);; Molecular Function: ATP binding (GO:0005524);; Biological Process: protein phosphorylation (GO:0006468);;	K04426|0|aag:AaeL_AAEL008306|mitogen activated protein kinase kinase kinase 5, mapkkk5, mekk5; K04426 mitogen-activated protein kinase kinase kinase 5 [EC:2.7.11.25] (A)	Mitogen-activated protein kinase kinase kinase A {ECO:0000303|PubMed:9832508} OS=Dictyostelium discoideum (Slime mold) PE=1 SV=2	mitogen activated protein kinase kinase kinase 5, mapkkk5, mekk5 [Aedes aegypti]
	gene10623	18.4778	19.848	0.981218	0.306046	normal	[R]	General function prediction only	Biological Process: formation of translation preinitiation complex (GO:0001731);; Molecular Function: translation initiation factor activity (GO:0003743);; Cellular Component: eukaryotic translation initiation factor 3 complex (GO:0005852);; Biological Process: regulation of translational initiation (GO:0006446);; Cellular Component: eukaryotic 43S preinitiation complex (GO:0016282);; Cellular Co…	K03246|8.71277e-51|aag:AaeL_AAEL015547|hypothetical protein (A)	Eukaryotic translation initiation factor 3 subunit I {ECO:0000255|HAMAP-Rule:MF_03008} GN=AAEL013144 OS=Aedes aegypti (Yellowfever mosquito) PE=3 SV=1	hypothetical protein AaeL_AAEL015547 [Aedes aegypti]
	gene10624	7.50566	8.36299	0.846213	0.49346	normal	--	--	Molecular Function: cGMP-dependent protein kinase activity (GO:0004692);; Cellular Component: plasma membrane (GO:0005886);; Biological Process: protein phosphorylation (GO:0006468);; Biological Process: short-term memory (GO:0007614);; Biological Process: long-term memory (GO:0007616);; Biological Process: regulation of heart contraction (GO:0008016);; Biological Process: larval locomotory behav…	K07376|5.9551e-159|aag:AaeL_AAEL008331|hypothetical protein (A)	cGMP-dependent protein kinase, isozyme 2 forms cD4/T1/T3A/T3B GN=for OS=Drosophila melanogaster (Fruit fly) PE=1 SV=3	hypothetical protein AaeL_AAEL008331 [Aedes aegypti]
	gene10625	0	0	--	--	--	--	--	Molecular Function: sequence-specific DNA binding transcription factor activity (GO:0003700);; Cellular Component: nucleus (GO:0005634);; Biological Process: regulation of transcription, DNA-templated (GO:0006355);; Biological Process: muscle organ development (GO:0007517);; Molecular Function: sequence-specific DNA binding (GO:0043565);; Biological Process: dendrite morphogenesis (GO:0048813);;	--	Homeobox protein aristaless GN=al OS=Drosophila melanogaster (Fruit fly) PE=1 SV=2	hypothetical protein AaeL_AAEL008326 [Aedes aegypti]
	gene10626	0	0	--	--	--	--	--	Molecular Function: sequence-specific DNA binding transcription factor activity (GO:0003700);; Biological Process: regulation of transcription, DNA-templated (GO:0006355);; Molecular Function: sequence-specific DNA binding (GO:0043565);;	--	--	hypothetical protein AaeL_AAEL008321 [Aedes aegypti]
	gene10627	0.590357	0.391444	0.969571	-0.569409	normal	[L]	Replication, recombination and repair	Molecular Function: ATP binding (GO:0005524);; Cellular Component: nucleus (GO:0005634);; Biological Process: cell proliferation (GO:0008283);; Molecular Function: nucleoside-triphosphatase activity (GO:0017111);;	K11269|0|aag:AaeL_AAEL008320|hypothetical protein; K11269 chromosome transmission fidelity protein 18 (A)	Probable replication factor C subunit 1 GN=rfc1 OS=Dictyostelium discoideum (Slime mold) PE=3 SV=1	hypothetical protein AaeL_AAEL008320 [Aedes aegypti]
	gene10628	1.12441	0.874166	0.98007	-0.30592	normal	--	--	--	--	--	hypothetical protein AaeL_AAEL008325 [Aedes aegypti]
	gene10629	0.697805	0.322777	0.857777	-1.10082	normal	--	--	Molecular Function: G-protein coupled receptor activity (GO:0004930);; Biological Process: G-protein coupled receptor signaling pathway (GO:0007186);; Cellular Component: integral component of membrane (GO:0016021);; Biological Process: Wnt signaling pathway (GO:0016055);; Molecular Function: Wnt-protein binding (GO:0017147);; Molecular Function: Wnt-activated receptor activity (GO:0042813);; Cel…	K02354|0|aag:AaeL_AAEL008322|frizzled; K02354 frizzled 4 (A)	Frizzled-4 (Precursor) GN=fz4 OS=Drosophila melanogaster (Fruit fly) PE=2 SV=2	frizzled [Aedes aegypti]
	gene1063	1155.77	1025.38	0.999285	-0.151944	normal	--	--	Molecular Function: translation elongation factor activity (GO:0003746);; Cellular Component: nucleus (GO:0005634);; Cellular Component: lipid particle (GO:0005811);; Cellular Component: cytosol (GO:0005829);; Cellular Component: eukaryotic translation elongation factor 1 complex (GO:0005853);; Cellular Component: microtubule associated complex (GO:0005875);; Biological Process: translational elo…	K03233|0|aag:AaeL_AAEL011288|elongation factor 1 gamma; K03233 elongation factor 1-gamma (A)	Elongation factor 1-gamma GN=Ef1gamma OS=Drosophila melanogaster (Fruit fly) PE=2 SV=2	elongation factor 1 gamma [Aedes aegypti]
	gene10630	0	0	--	--	--	--	--	--	K04638|0|aag:AaeL_AAEL008327|huntingtin-interacting protein, putative; K04638 estrogen-related receptor beta like 1 (A)	Intraflagellar transport protein 57 homolog GN=Che-13 OS=Drosophila melanogaster (Fruit fly) PE=2 SV=1	huntingtin-interacting protein, putative [Aedes aegypti]
	gene10631	16.9647	16.2617	0.985129	-0.0363433	normal	[H]	Coenzyme transport and metabolism	Biological Process: ubiquinone biosynthetic process (GO:0006744);; Molecular Function: 2-polyprenyl-6-methoxy-1,4-benzoquinone methyltransferase activity (GO:0008425);; Molecular Function: S-adenosylmethionine-dependent methyltransferase activity (GO:0008757);; Biological Process: methylation (GO:0032259);; Biological Process: wound healing (GO:0042060);;	K00591|0|aag:AaeL_AAEL008330|hexaprenyldihydroxybenzoate methyltransferase (A)	Hexaprenyldihydroxybenzoate methyltransferase, mitochondrial (Precursor) GN=coq3 OS=Dictyostelium discoideum (Slime mold) PE=3 SV=1	hexaprenyldihydroxybenzoate methyltransferase [Aedes aegypti]
	gene10632	14.1218	11.4405	0.959059	-0.281829	normal	[OC]	--	Molecular Function: protein disulfide isomerase activity (GO:0003756);; Biological Process: glycerol ether metabolic process (GO:0006662);; Molecular Function: electron carrier activity (GO:0009055);; Molecular Function: protein disulfide oxidoreductase activity (GO:0015035);; Biological Process: cell redox homeostasis (GO:0045454);;	K01829|0|aag:AaeL_AAEL008319|protein disulfide isomerase; K01829 protein disulfide-isomerase [EC:5.3.4.1] (A)	Probable protein disulfide-isomerase A4 (Precursor) GN=C14B9.2 OS=Caenorhabditis elegans PE=3 SV=2	protein disulfide isomerase [Aedes aegypti]
	gene10633	1.38501	1.55305	0.974066	0.212433	normal	[R]	General function prediction only	Molecular Function: nucleic acid binding (GO:0003676);; Molecular Function: metal ion binding (GO:0046872);;	--	Protein sister of odd and bowel OS=Drosophila melanogaster (Fruit fly) PE=2 SV=1	zinc finger protein [Aedes aegypti]
	gene10634	5.11865	3.73022	0.9555	-0.414054	normal	--	--	--	--	--	hypothetical protein AaeL_AAEL008323 [Aedes aegypti]
	gene10635	1971.24	1706.24	0.998624	-0.162249	normal	[J]	Translation, ribosomal structure and biogenesis	Biological Process: mitotic spindle elongation (GO:0000022);; Molecular Function: structural constituent of ribosome (GO:0003735);; Cellular Component: mitochondrial large ribosomal subunit (GO:0005762);; Biological Process: translation (GO:0006412);; Cellular Component: cytosolic large ribosomal subunit (GO:0022625);; Biological Process: centrosome duplication (GO:0051298);;	K02896|1.0789e-85|aag:AaeL_AAEL008329|60S ribosomal protein L24; K02896 large subunit ribosomal protein L24e (A)	60S ribosomal protein L24 GN=RpL24 OS=Drosophila melanogaster (Fruit fly) PE=1 SV=1	60S ribosomal protein L24 [Aedes aegypti]
	gene10636	1023.25	917.25	0.99751	0.0496348	normal	--	--	Cellular Component: integral component of membrane (GO:0016021);;	--	Krueppel homolog 2 GN=Kr-h2 OS=Drosophila melanogaster (Fruit fly) PE=1 SV=1	hypothetical protein AaeL_AAEL008328 [Aedes aegypti]
	gene10637	54.5832	235.451	0.982772	-0.105933	normal	--	--	Cellular Component: adherens junction (GO:0005912);; Biological Process: establishment or maintenance of cell polarity (GO:0007163);; Biological Process: JNK cascade (GO:0007254);; Biological Process: dorsal closure (GO:0007391);; Biological Process: organ morphogenesis (GO:0009887);; Biological Process: compound eye development (GO:0048749);;	K05702|0|aag:AaeL_AAEL008333|hypothetical protein (A)	--	hypothetical protein AaeL_AAEL008333 [Aedes aegypti]
	gene1064	43.6455	41.4616	0.996656	-0.045555	normal	[R]	General function prediction only	Molecular Function: ATP binding (GO:0005524);; Biological Process: ATP catabolic process (GO:0006200);; Molecular Function: ATPase activity (GO:0016887);;	--	--	hypothetical protein AaeL_AAEL011289 [Aedes aegypti]
	gene10640	0	0	--	--	--	--	--	--	--	--	--
	gene10641	0	0	--	--	--	--	--	--	--	--	--
	gene10642	0	0	--	--	--	--	--	--	--	--	hypothetical protein AaeL_AAEL008332 [Aedes aegypti]
	gene10643	0	0	--	--	--	--	--	--	--	--	--
	gene10644	0	0	--	--	--	--	--	--	--	--	--
	gene10645	0	0	--	--	--	--	--	--	--	--	--
	gene10646	98.6964	143.467	0.272261	0.582241	normal	--	--	Molecular Function: calcium ion binding (GO:0005509);;	K17610|5.38837e-118|aag:AaeL_AAEL007494|calcineurin b subunit; K17610 calcineurin B homologous protein 1 (A)	Calcineurin subunit B GN=CNB1 OS=Naegleria gruberi (Amoeba) PE=3 SV=1	calcineurin b subunit [Aedes aegypti]
	gene10647	0.197264	0	--	--	--	--	--	Biological Process: negative regulation of transcription from RNA polymerase II promoter (GO:0000122);; Molecular Function: RNA polymerase II regulatory region sequence-specific DNA binding (GO:0000977);; Molecular Function: RNA polymerase II transcription corepressor binding (GO:0001226);; Molecular Function: RNA polymerase II transcription regulatory region sequence-specific DNA binding transcr…	K10185|6.00775e-154|aag:AaeL_AAEL008339|t-box transcription factor tbx20 (A)	T-box protein H15 GN=H15 OS=Drosophila melanogaster (Fruit fly) PE=2 SV=2	t-box transcription factor tbx20 [Aedes aegypti]
	gene10648	0	0	--	--	--	--	--	Biological Process: negative regulation of transcription from RNA polymerase II promoter (GO:0000122);; Molecular Function: RNA polymerase II regulatory region sequence-specific DNA binding (GO:0000977);; Molecular Function: RNA polymerase II transcription corepressor binding (GO:0001226);; Molecular Function: RNA polymerase II transcription regulatory region sequence-specific DNA binding transcr…	K10185|0|aag:AaeL_AAEL008337|t-box transcription factor tbx20; K10185 T-box protein 20 (A)	T-box protein H15 GN=H15 OS=Drosophila melanogaster (Fruit fly) PE=2 SV=2	t-box transcription factor tbx20 [Aedes aegypti]
	gene10649	0	0	--	--	--	[R]	General function prediction only	Molecular Function: calcium channel activity (GO:0005262);; Cellular Component: cilium (GO:0005929);; Biological Process: sensory perception of sound (GO:0007605);; Biological Process: mechanosensory behavior (GO:0007638);; Molecular Function: mechanically-gated ion channel activity (GO:0008381);; Cellular Component: integral component of membrane (GO:0016021);; Molecular Function: ankyrin bindin…	--	Alpha-latrocrustotoxin-Lt1a (Precursor; Fragment) OS=Latrodectus tredecimguttatus (Mediterranean black widow spider) PE=2 SV=2	ion channel nompc [Aedes aegypti]
	gene1065	51.1524	59.6546	0.966974	0.259277	normal	--	--	--	K05357|1.08087e-121|aag:AaeL_AAEL011293|vitamin-K-epoxide reductase (warfarin-sensitive), putative (A)	--	vitamin-K-epoxide reductase (warfarin-sensitive), putative [Aedes aegypti]
	gene10650	0	0.168546	--	--	--	--	--	Molecular Function: ATP binding (GO:0005524);; Biological Process: ATP catabolic process (GO:0006200);; Biological Process: transport (GO:0006810);; Cellular Component: membrane (GO:0016020);; Molecular Function: ATPase activity, coupled to transmembrane movement of substances (GO:0042626);;	--	ABC transporter G family member 20 GN=abcG20 OS=Dictyostelium discoideum (Slime mold) PE=3 SV=1	hypothetical protein AaeL_AAEL015551 [Aedes aegypti]
	gene10651	3.04401	6.85965	4.741e-05	1.23073	up	--	--	Biological Process: nuclear-transcribed mRNA poly(A) tail shortening (GO:0000289);; Cellular Component: lipid particle (GO:0005811);; Biological Process: response to light stimulus (GO:0009416);; Cellular Component: CCR4-NOT complex (GO:0030014);; Biological Process: locomotor rhythm (GO:0045475);;	K18764|0|aag:AaeL_AAEL001419|nocturnin; K18764 nocturnin [EC:3.1.13.4] (A)	Protein angel GN=angel OS=Drosophila melanogaster (Fruit fly) PE=1 SV=2	nocturnin [Aedes aegypti]
	gene10652	0.157402	0.0849162	--	--	--	--	--	Cellular Component: integral component of membrane (GO:0016021);;	K14209|0|aag:AaeL_AAEL001429|amino acid transporter; K14209 solute carrier family 36 (proton-coupled amino acid transporter) (A)	Putative amino acid permease F59B2.2 GN=F59B2.2 OS=Caenorhabditis elegans PE=3 SV=2	amino acid transporter [Aedes aegypti]
	gene10653	0.772367	1.05167	0.958803	0.422887	normal	--	--	--	K07525|0|aag:AaeL_AAEL001436|hypothetical protein (A)	--	hypothetical protein AaeL_AAEL001436 [Aedes aegypti]
	gene10654	0	0	--	--	--	--	--	--	--	--	--
	gene10655	0	0	--	--	--	--	--	--	--	--	--
	gene10656	0	0	--	--	--	--	--	--	--	--	--
	gene10657	0	0	--	--	--	--	--	--	--	--	--
	gene10658	0	0	--	--	--	--	--	--	--	--	--
	gene10659	0	0	--	--	--	--	--	--	--	--	--
	gene1066	0	0	--	--	--	--	--	--	--	--	hypothetical protein AaeL_AAEL011286 [Aedes aegypti]
	gene10660	0	0	--	--	--	--	--	--	--	Chaoptin (Precursor) GN=chp OS=Drosophila melanogaster (Fruit fly) PE=1 SV=2	hypothetical protein AaeL_AAEL001402 [Aedes aegypti]
	gene10661	0	0	--	--	--	--	--	--	--	--	hypothetical protein AaeL_AAEL001401 [Aedes aegypti]
	gene10662	0	0	--	--	--	--	--	--	--	Protein phosphatase 1 regulatory subunit pprA GN=pprA OS=Dictyostelium discoideum (Slime mold) PE=3 SV=1	hypothetical protein AaeL_AAEL001417 [Aedes aegypti]
	gene10663	0	0	--	--	--	--	--	--	--	--	hypothetical protein AaeL_AAEL001420 [Aedes aegypti]
	gene10664	0	0	--	--	--	--	--	--	--	--	hypothetical protein AaeL_AAEL001414 [Aedes aegypti]
	gene10665	1.45477	2.14967	0.836137	0.557582	normal	--	--	Molecular Function: Rho guanyl-nucleotide exchange factor activity (GO:0005089);; Cellular Component: U2 snRNP (GO:0005686);; Biological Process: imaginal disc-derived leg morphogenesis (GO:0007480);; Cellular Component: neuromuscular junction (GO:0031594);; Biological Process: melanotic encapsulation of foreign target (GO:0035011);; Biological Process: regulation of Rho protein signal transducti…	K07525|0|aag:AaeL_AAEL001398|guanine nucleotide exchange factor; K07525 neuronal guanine nucleotide exchange factor (A)	Myosin IC heavy chain GN=myoC OS=Dictyostelium discoideum (Slime mold) PE=3 SV=2	guanine nucleotide exchange factor [Aedes aegypti]
	gene10666	0	0	--	--	--	--	--	--	--	--	hypothetical protein AaeL_AAEL001430 [Aedes aegypti]
	gene10668	0	0	--	--	--	--	--	--	--	--	--
	gene10669	0	0	--	--	--	--	--	--	--	--	--
	gene1067	5.34829	4.26419	0.956972	-0.302489	normal	--	--	--	--	UPF0396 protein CG6066 GN=CG6066 OS=Drosophila melanogaster (Fruit fly) PE=1 SV=1	hypothetical protein AaeL_AAEL011361 [Aedes aegypti]
	gene10670	0.111592	0.179953	--	--	--	--	--	Molecular Function: DNA binding (GO:0003677);; Molecular Function: sequence-specific DNA binding transcription factor activity (GO:0003700);; Cellular Component: nucleus (GO:0005634);; Biological Process: regulation of transcription, DNA-templated (GO:0006355);; Biological Process: negative regulation of Notch signaling pathway (GO:0045746);; Molecular Function: protein dimerization activity (GO:…	K09091|1.63751e-153|aag:AaeL_AAEL001428|transcription factor Hairy, putative; K09091 hairy and enhancer of split related with YRPW motif (A)	Hairy/enhancer-of-split related with YRPW motif protein GN=Hey OS=Drosophila melanogaster (Fruit fly) PE=2 SV=1	transcription factor Hairy, putative [Aedes aegypti]
	gene10671	0	0	--	--	--	--	--	--	--	--	--
	gene10672	13.7654	11.439	0.97081	-0.241072	normal	--	--	Cellular Component: cytoplasm (GO:0005737);; Biological Process: cellular component assembly (GO:0022607);; Biological Process: single-organism cellular process (GO:0044763);;	K12617|0|aag:AaeL_AAEL001431|hypothetical protein; K12617 DNA topoisomerase 2-associated protein PAT1 (A)	--	hypothetical protein AaeL_AAEL001431 [Aedes aegypti]
	gene10673	0	0	--	--	--	--	--	--	--	--	--
	gene10674	0	0	--	--	--	--	--	--	--	--	--
	gene10675	0	0	--	--	--	--	--	--	--	--	--
	gene10676	0	0	--	--	--	--	--	--	--	--	--
	gene10677	0	0	--	--	--	--	--	--	--	--	--
	gene10678	0	0	--	--	--	--	--	--	--	--	--
	gene10679	0	0	--	--	--	--	--	--	--	--	--
	gene1068	1.7253	1.50705	0.979384	0.0775045	normal	--	--	--	K17335|0|aag:AaeL_AAEL011359|NFAT, putative; K17335 nuclear factor of activated T-cells 5 (A)	--	NFAT, putative [Aedes aegypti]
	gene10680	0	0	--	--	--	--	--	--	--	--	--
	gene10681	0	0	--	--	--	--	--	--	--	--	--
	gene10682	0.0895281	0.217476	--	--	--	--	--	--	--	--	hypothetical protein AaeL_AAEL001404 [Aedes aegypti]
	gene10683	0	0	--	--	--	--	--	--	--	--	--
	gene10684	0	0	--	--	--	--	--	--	--	--	--
	gene10685	0	0	--	--	--	--	--	--	--	--	--
	gene10686	1.12	0.894671	0.974233	-0.257584	normal	[R]	General function prediction only	Biological Process: preblastoderm mitotic cell cycle (GO:0035185);; Biological Process: DNA endoreduplication (GO:0042023);;	K11274|0|aag:AaeL_AAEL001399|hypothetical protein; K11274 chromosome transmission fidelity protein 4 (A)	--	hypothetical protein AaeL_AAEL001399 [Aedes aegypti]
	gene10687	0	0	--	--	--	--	--	--	--	--	--
	gene10688	0	0	--	--	--	--	--	--	--	--	--
	gene10689	12.2362	25.1264	8.62411e-06	1.03715	up	[MR]	--	Molecular Function: catalytic activity (GO:0003824);; Biological Process: cellular amino acid catabolic process (GO:0009063);;	K18334|0|aag:AaeL_AAEL001396|mandelate racemase; K18334 L-fuconate dehydratase [EC:4.2.1.68] (A)	--	mandelate racemase [Aedes aegypti]
	gene1069	70.968	71.2605	0.995681	0.0351515	normal	--	--	Molecular Function: transferase activity, transferring acyl groups (GO:0016746);; Cellular Component: intracellular membrane-bounded organelle (GO:0043231);; Cellular Component: cytoplasmic part (GO:0044444);;	K00624|0|aag:AaeL_AAEL011355|carnitine o-acetyltransferase; K00624 carnitine O-acetyltransferase [EC:2.3.1.7] (A)	Choline O-acetyltransferase 13 kDa chain GN=Cha OS=Drosophila melanogaster (Fruit fly) PE=1 SV=3	carnitine o-acetyltransferase [Aedes aegypti]
	gene10690	7.575	11.368	0.462801	0.553927	normal	--	--	Cellular Component: integral component of nuclear inner membrane (GO:0005639);;	--	--	hypothetical protein AaeL_AAEL001416 [Aedes aegypti]
	gene10691	14.1495	13.3397	0.987247	-0.0689146	normal	--	--	Cellular Component: chromatin (GO:0000785);; Molecular Function: core promoter binding (GO:0001047);; Biological Process: peptide amidation (GO:0001519);; Biological Process: embryonic development via the syncytial blastoderm (GO:0001700);; Molecular Function: chromatin binding (GO:0003682);; Molecular Function: peptidylglycine monooxygenase activity (GO:0004504);; Molecular Function: copper ion …	K00504|0|aag:AaeL_AAEL001394|hypothetical protein; K00504 peptidylglycine monooxygenase [EC:1.14.17.3] (A)	Peptidylglycine alpha-hydroxylating monooxygenase (Precursor) GN=Phm OS=Drosophila melanogaster (Fruit fly) PE=1 SV=2	hypothetical protein AaeL_AAEL001394 [Aedes aegypti]
	gene10692	0.0327871	0.000771047	--	--	--	--	--	--	--	--	hypothetical protein AaeL_AAEL001438 [Aedes aegypti]
	gene10693	2.80216	3.70029	0.957653	0.407697	normal	--	--	Molecular Function: NAD+ ADP-ribosyltransferase activity (GO:0003950);;	K00774|0|aag:AaeL_AAEL001413|hypothetical protein; K00774 poly [ADP-ribose] polymerase 16 [EC:2.4.2.30] (A)	--	hypothetical protein AaeL_AAEL001413 [Aedes aegypti]
	gene10694	35.509	48.543	0.653864	0.498681	normal	--	--	Cellular Component: proteasome complex (GO:0000502);; Biological Process: cellular response to DNA damage stimulus (GO:0006974);; Biological Process: male meiosis (GO:0007140);; Biological Process: male gonad development (GO:0008584);; Biological Process: positive regulation of proteasomal ubiquitin-dependent protein catabolic process (GO:0032436);; Biological Process: proteasome assembly (GO:004…	K06700|0|aag:AaeL_AAEL001422|proteasome inhibitor; K06700 proteasome inhibitor subunit 1 (PI31) (A)	Proteasome inhibitor PI31 subunit GN=PI31 OS=Drosophila melanogaster (Fruit fly) PE=1 SV=1	proteasome inhibitor [Aedes aegypti]
	gene10695	3.19863	2.73134	0.970324	-0.213355	normal	[KL]	--	Molecular Function: DNA binding (GO:0003677);; Molecular Function: helicase activity (GO:0004386);; Molecular Function: ATP binding (GO:0005524);; Molecular Function: zinc ion binding (GO:0008270);; Biological Process: neurogenesis (GO:0022008);;	K15710|0|aag:AaeL_AAEL001410|snf2 histone linker phd ring helicase; K15710 E3 ubiquitin-protein ligase SHPRH [EC:3.6.4.- 6.3.2.19] (A)	Transcription termination factor 2 GN=lds OS=Drosophila melanogaster (Fruit fly) PE=1 SV=2	snf2 histone linker phd ring helicase [Aedes aegypti]
	gene10696	0.342797	0.719036	0.935327	1.10505	normal	--	--	Cellular Component: intracellular (GO:0005622);; Biological Process: regulation of transcription, DNA-templated (GO:0006355);;	--	--	hypothetical protein AaeL_AAEL001437 [Aedes aegypti]
	gene10697	6.14659	7.67014	0.965471	0.383646	normal	--	--	--	--	Protein G12 (Precursor) GN=AGAP006187 OS=Anopheles gambiae (African malaria mosquito) PE=2 SV=2	hypothetical protein AaeL_AAEL001418 [Aedes aegypti]
	gene10698	0.113541	0.270352	--	--	--	--	--	Molecular Function: Toll binding (GO:0005121);; Cellular Component: extracellular region (GO:0005576);; Biological Process: motor neuron axon guidance (GO:0008045);; Biological Process: Toll signaling pathway (GO:0008063);; Molecular Function: growth factor activity (GO:0008083);; Molecular Function: electron carrier activity (GO:0009055);; Molecular Function: heme binding (GO:0020037);; Biologic…	--	Protein spaetzle C-106 (Precursor) GN=spz OS=Drosophila melanogaster (Fruit fly) PE=1 SV=3	Sptzle 2 (Spz2) [Aedes aegypti]
	gene10699	1.02866	1.08061	0.97926	0.0895724	normal	[RTKL]	--	Molecular Function: protein tyrosine kinase activity (GO:0004713);; Molecular Function: ATP binding (GO:0005524);; Biological Process: protein phosphorylation (GO:0006468);;	K08252|0|aga:AgaP_AGAP006490|AGAP006490-PA; K08252 receptor protein-tyrosine kinase [EC:2.7.10.1] (A)	Tyrosine kinase receptor Cad96Ca (Precursor) GN=Cad96Ca OS=Drosophila melanogaster (Fruit fly) PE=2 SV=2	AAEL017300-PA [Aedes aegypti]
	gene107	3.19083	3.34282	0.986127	-0.00876936	normal	--	--	Molecular Function: DNA binding (GO:0003677);;	--	Protein winged eye GN=wge OS=Drosophila melanogaster (Fruit fly) PE=1 SV=1	phd finger transcription factor [Aedes aegypti]
	gene1070	11.6436	12.0861	0.982275	0.0770197	normal	--	--	Biological Process: attachment of GPI anchor to protein (GO:0016255);; Cellular Component: GPI-anchor transamidase complex (GO:0042765);;	K05292|0|aag:AaeL_AAEL011353|hypothetical protein; K05292 phosphatidylinositol glycan, class T (A)	--	hypothetical protein AaeL_AAEL011353 [Aedes aegypti]
	gene10700	229.062	172.837	0.982241	-0.392167	normal	--	--	Molecular Function: RNA binding (GO:0003723);;	--	--	high density lipoprotien binding protein / vigilin [Aedes aegypti]
	gene10701	10.14	7.41085	0.960119	-0.383009	normal	[C]	Energy production and conversion	Molecular Function: 3-methyl-2-oxobutanoate dehydrogenase (2-methylpropanoyl-transferring) activity (GO:0003863);; Cellular Component: 3-methyl-2-oxobutanoate dehydrogenase (lipoamide) complex (GO:0017086);; Biological Process: fatty-acyl-CoA biosynthetic process (GO:0046949);;	K00167|3.80198e-45|cqu:CpipJ_CPIJ014532|2-oxoisovalerate dehydrogenase subunit beta, mitochondrial; K00167 2-oxoisovalerate dehydrogenase E1 component beta subunit [EC:1.2.4.4] (A)	2-oxoisovalerate dehydrogenase subunit beta, mitochondrial (Precursor) GN=bkdB OS=Dictyostelium discoideum (Slime mold) PE=3 SV=1	AAEL017059-PA [Aedes aegypti]
	gene10702	6.55125	5.60293	0.984391	-0.052947	normal	[E]	Amino acid transport and metabolism	Molecular Function: metallocarboxypeptidase activity (GO:0004181);; Biological Process: proteolysis (GO:0006508);; Molecular Function: zinc ion binding (GO:0008270);;	--	Cytosolic carboxypeptidase 6 GN=ccpp-6 OS=Caenorhabditis elegans PE=2 SV=2	hypothetical protein AaeL_AAEL001406 [Aedes aegypti]
	gene10703	0.760899	2.03027	0.785962	1.41035	normal	--	--	Cellular Component: extracellular region (GO:0005576);; Biological Process: septate junction assembly (GO:0019991);; Biological Process: regulation of tube architecture, open tracheal system (GO:0035152);; Cellular Component: anchored component of plasma membrane (GO:0046658);;	--	--	hypothetical protein AaeL_AAEL001403 [Aedes aegypti]
	gene10704	3.20045	3.47384	0.971237	0.205844	normal	--	--	Cellular Component: membrane (GO:0016020);; Biological Process: actin cytoskeleton organization (GO:0030036);; Molecular Function: actin filament binding (GO:0051015);;	K13887|5.52245e-62|aag:AaeL_AAEL001409|hypothetical protein (A)	--	hypothetical protein AaeL_AAEL001409 [Aedes aegypti]
	gene10706	0	0	--	--	--	--	--	--	--	--	--
	gene10707	0	0	--	--	--	--	--	--	--	--	--
	gene10708	0	0	--	--	--	--	--	--	--	--	--
	gene10709	2.41929	1.82904	0.963479	-0.359544	normal	--	--	Cellular Component: integral component of membrane (GO:0016021);;	--	Protein ST7 homolog GN=GA17575 OS=Drosophila pseudoobscura pseudoobscura (Fruit fly) PE=3 SV=2	suppression of tumorigenicity [Aedes aegypti]
	gene1071	5.06865	4.57315	0.977707	-0.114882	normal	[R]	General function prediction only	Molecular Function: nucleic acid binding (GO:0003676);; Cellular Component: nucleus (GO:0005634);; Molecular Function: zinc ion binding (GO:0008270);;	--	Protein suppressor of hairy wing GN=su(Hw) OS=Drosophila melanogaster (Fruit fly) PE=1 SV=2	zinc finger protein [Aedes aegypti]
	gene10710	25.0416	22.8875	0.995843	-0.128686	normal	[Z]	Cytoskeleton	Biological Process: cytokinesis (GO:0000910);; Biological Process: establishment of planar polarity (GO:0001736);; Molecular Function: motor activity (GO:0003774);; Molecular Function: actin binding (GO:0003779);; Molecular Function: ATP binding (GO:0005524);; Cellular Component: plasma membrane (GO:0005886);; Biological Process: muscle contraction (GO:0006936);; Biological Process: border follic…	K10352|0|aag:AaeL_AAEL001411|myosin heavy chain, nonmuscle or smooth muscle; K10352 myosin heavy chain (A)	Myosin heavy chain, non-muscle GN=zip OS=Drosophila melanogaster (Fruit fly) PE=1 SV=2	myosin heavy chain, nonmuscle or smooth muscle [Aedes aegypti]
	gene10711	7.27259	6.11617	0.97149	-0.220208	normal	[U]	Intracellular trafficking, secretion, and vesicular transport	Molecular Function: olfactory receptor activity (GO:0004984);; Molecular Function: odorant binding (GO:0005549);; Biological Process: ommochrome biosynthetic process (GO:0006727);; Biological Process: intracellular protein transport (GO:0006886);; Biological Process: lysosome organization (GO:0007040);; Biological Process: neurotransmitter secretion (GO:0007269);; Cellular Component: synaptic ves…	K12399|1.86907e-138|aag:AaeL_AAEL001405|clathrin coat assembly protein; K12399 AP-3 complex subunit sigma (A)	AP-3 complex subunit sigma GN=ap3s1 OS=Dictyostelium discoideum (Slime mold) PE=3 SV=1	clathrin coat assembly protein [Aedes aegypti]
	gene10712	2.00417	1.4618	0.970251	-0.427445	normal	[RTKL]	--	Biological Process: regulation of cell growth (GO:0001558);; Molecular Function: cyclin-dependent protein serine/threonine kinase activity (GO:0004693);; Molecular Function: ATP binding (GO:0005524);; Biological Process: protein phosphorylation (GO:0006468);; Biological Process: mitochondrion organization (GO:0007005);; Biological Process: JAK-STAT cascade (GO:0007259);; Biological Process: blast…	K02089|0|aag:AaeL_AAEL001407|cdk4/6; K02089 cyclin-dependent kinase 4 [EC:2.7.11.22] (A)	Cell division control protein 2 homolog GN=CRK2 OS=Theileria parva (East coast fever infection agent) PE=3 SV=1	cdk4/6 [Aedes aegypti]
	gene10713	14.0836	14.9886	0.989385	0.103446	normal	[K]	Transcription	Molecular Function: RNA binding (GO:0003723);; Molecular Function: exonuclease activity (GO:0004527);; Molecular Function: ribonuclease activity (GO:0004540);;	K18758|0|aag:AaeL_AAEL001397|ribonuclease (A)	DIS3-like exonuclease 2 {ECO:0000255|HAMAP-Rule:MF_03045} GN=F48E8.6 OS=Caenorhabditis elegans PE=3 SV=2	ribonuclease [Aedes aegypti]
	gene10714	0	0	--	--	--	--	--	--	--	--	--
	gene10715	162.124	104.471	0.202246	-0.616025	normal	[OC]	--	Molecular Function: protein disulfide isomerase activity (GO:0003756);; Cellular Component: endoplasmic reticulum (GO:0005783);; Cellular Component: lipid particle (GO:0005811);; Cellular Component: microtubule associated complex (GO:0005875);; Biological Process: protein folding (GO:0006457);; Biological Process: glycerol ether metabolic process (GO:0006662);; Molecular Function: electron carrie…	K08056|0|aag:AaeL_AAEL001432|protein disulfide isomerase; K08056 protein disulfide isomerase family A, member 3 [EC:5.3.4.1] (A)	Probable protein disulfide-isomerase ER-60 (Precursor) OS=Schistosoma mansoni (Blood fluke) PE=3 SV=1	protein disulfide isomerase [Aedes aegypti]
	gene10716	17.4677	13.0033	0.970783	-0.209658	normal	[K]	Transcription	Molecular Function: DNA binding (GO:0003677);; Molecular Function: double-stranded RNA binding (GO:0003725);; Molecular Function: DNA-directed RNA polymerase activity (GO:0003899);; Cellular Component: DNA-directed RNA polymerase III complex (GO:0005666);; Biological Process: regulation of transcription from RNA polymerase III promoter (GO:0006359);; Biological Process: translation (GO:0006412);;…	K03019|3.64789e-77|aag:AaeL_AAEL001400|DNA-directed RNA polymerases III 12.5 kDa polypeptide, putative; K03019 DNA-directed RNA polymerase III subunit RPC11 (A)	DNA-directed RNA polymerase II subunit RPB9 GN=RpII15 OS=Drosophila melanogaster (Fruit fly) PE=2 SV=2	DNA-directed RNA polymerases III 12.5 kDa polypeptide, putative [Aedes aegypti]
	gene10718	30.8033	24.5559	0.960276	-0.271039	normal	[U]	Intracellular trafficking, secretion, and vesicular transport	Biological Process: proteolysis (GO:0006508);; Biological Process: protein processing involved in protein targeting to mitochondrion (GO:0006627);; Molecular Function: serine-type peptidase activity (GO:0008236);; Cellular Component: mitochondrial inner membrane peptidase complex (GO:0042720);;	K09648|1.14015e-119|aag:AaeL_AAEL001424|mitochondrial inner membrane protease subunit; K09648 mitochondrial inner membrane protease subunit 2 [EC:3.4.21.-] (A)	--	mitochondrial inner membrane protease subunit [Aedes aegypti]
	gene10719	0	0	--	--	--	--	--	--	K01951|3.40306e-107|aag:AaeL_AAEL001408|hypothetical protein (A)	--	hypothetical protein AaeL_AAEL001408 [Aedes aegypti]
	gene1072	0.741395	1.05726e-05	0.0664298	-3.82857	normal	--	--	Molecular Function: DNA binding (GO:0003677);; Cellular Component: nuclear origin of replication recognition complex (GO:0005664);; Biological Process: DNA replication initiation (GO:0006270);; Biological Process: chromatin silencing (GO:0006342);; Biological Process: mitotic spindle organization (GO:0007052);; Biological Process: mitotic chromosome condensation (GO:0007076);; Biological Process:…	K02607|0|aag:AaeL_AAEL011358|origin recognition complex subunit; K02607 origin recognition complex subunit 5 (A)	Origin recognition complex subunit 5 GN=Orc5 OS=Drosophila melanogaster (Fruit fly) PE=2 SV=1	origin recognition complex subunit [Aedes aegypti]
	gene10720	6.02939	6.03344	0.979797	0.0294193	normal	--	--	Molecular Function: nucleotide binding (GO:0000166);; Molecular Function: RNA binding (GO:0003723);; Molecular Function: poly(A)-specific ribonuclease activity (GO:0004535);; Cellular Component: nucleus (GO:0005634);; Cellular Component: cytoplasm (GO:0005737);; Biological Process: mRNA catabolic process (GO:0006402);; Molecular Function: metal ion binding (GO:0046872);;	K01148|0|aag:AaeL_AAEL001426|poly(a)-specific ribonuclease (deadenylation nuclease); K01148 poly(A)-specific ribonuclease [EC:3.1.13.4] (A)	--	poly(a)-specific ribonuclease (deadenylation nuclease) [Aedes aegypti]
	gene10721	8.61286	8.83044	0.98138	0.0748459	normal	--	--	Molecular Function: acid phosphatase activity (GO:0003993);; Biological Process: phagocytosis (GO:0006909);;	--	Venom acid phosphatase Acph-1 (Precursor) OS=Apis mellifera (Honeybee) PE=1 SV=1	acid phosphatase-1 [Aedes aegypti]
	gene10722	2.36894	3.26921	0.964543	0.552899	normal	--	--	Biological Process: double-strand break repair via homologous recombination (GO:0000724);; Molecular Function: zinc ion binding (GO:0008270);; Molecular Function: SUMO transferase activity (GO:0019789);; Cellular Component: Smc5-Smc6 complex (GO:0030915);; Biological Process: positive regulation of maintenance of mitotic sister chromatid cohesion (GO:0034184);; Biological Process: positive regula…	--	--	hypothetical protein AaeL_AAEL001425 [Aedes aegypti]
	gene10723	458.196	523.338	0.996948	0.214775	normal	[J]	Translation, ribosomal structure and biogenesis	Molecular Function: translation elongation factor activity (GO:0003746);; Molecular Function: GTPase activity (GO:0003924);; Molecular Function: GTP binding (GO:0005525);; Cellular Component: lipid particle (GO:0005811);; Cellular Component: cytosol (GO:0005829);; Cellular Component: eukaryotic translation elongation factor 1 complex (GO:0005853);; Cellular Component: microtubule associated compl…	K03231|0|bmor:693059|EF1a, EF-1a, EF-1alpha; elongation factor 1 alpha; K03231 elongation factor 1-alpha (A)	Elongation factor 1-alpha OS=Bombyx mori (Silk moth) PE=2 SV=1	translation elongation factor EF-1 alpha/Tu [Aedes aegypti]
	gene10724	5.98505	4.62268	0.969218	-0.3053	normal	[J]	Translation, ribosomal structure and biogenesis	Molecular Function: structural constituent of ribosome (GO:0003735);; Cellular Component: mitochondrial large ribosomal subunit (GO:0005762);; Biological Process: translation (GO:0006412);;	K02890|2.35657e-145|aag:AaeL_AAEL001439|mitochondrial ribosomal protein, L22, putative; K02890 large subunit ribosomal protein L22 (A)	39S ribosomal protein L22, mitochondrial (Precursor) GN=mRpL22 OS=Drosophila melanogaster (Fruit fly) PE=2 SV=2	mitochondrial ribosomal protein, L22, putative [Aedes aegypti]
	gene10725	0	0	--	--	--	--	--	--	--	--	hypothetical protein AaeL_AAEL001415 [Aedes aegypti]
	gene10726	0.392372	0.32013	--	--	--	--	--	--	--	Post-GPI attachment to proteins factor 2-like GN=CG7990 OS=Drosophila melanogaster (Fruit fly) PE=2 SV=4	fgf receptor activating protein [Aedes aegypti]
	gene10727	168.723	116.45	0.728299	-0.487042	normal	[IQR]	--	Molecular Function: oxidoreductase activity (GO:0016491);; Molecular Function: sterol binding (GO:0032934);; Biological Process: oxidation-reduction process (GO:0055114);;	--	Enoyl-CoA hydratase 2 {ECO:0000303|PubMed:21320074} OS=Drosophila melanogaster (Fruit fly) PE=1 SV=1	short-chain dehydrogenase [Aedes aegypti]
	gene10728	0	0	--	--	--	--	--	Molecular Function: G-protein coupled receptor activity (GO:0004930);; Molecular Function: olfactory receptor activity (GO:0004984);; Molecular Function: odorant binding (GO:0005549);; Cellular Component: plasma membrane (GO:0005886);; Biological Process: G-protein coupled receptor signaling pathway (GO:0007186);; Cellular Component: integral component of membrane (GO:0016021);; Biological Proces…	--	Odorant receptor Or2 GN=OR2 OS=Anopheles gambiae (African malaria mosquito) PE=2 SV=1	olfactory receptor, putative [Aedes aegypti]
	gene10729	4.37664	5.6709	0.913322	0.406666	normal	--	--	Cellular Component: cytoplasmic mRNA processing body (GO:0000932);; Cellular Component: microtubule associated complex (GO:0005875);;	K12615|0|aag:AaeL_AAEL008375|hypothetical protein; K12615 enhancer of mRNA-decapping protein 3 (A)	Enhancer of mRNA-decapping protein 3 GN=Edc3 OS=Drosophila melanogaster (Fruit fly) PE=1 SV=1	hypothetical protein AaeL_AAEL008375 [Aedes aegypti]
	gene1073	8.79348	7.08356	0.962302	-0.291921	normal	--	--	Molecular Function: ATP binding (GO:0005524);; Cellular Component: mitochondrion (GO:0005739);; Biological Process: regulation of translational fidelity (GO:0006450);; Cellular Component: membrane (GO:0016020);; Cellular Component: glutamyl-tRNA(Gln) amidotransferase complex (GO:0030956);; Biological Process: mitochondrial translation (GO:0032543);; Molecular Function: glutaminyl-tRNA synthase (g…	K02333|0|aag:AaeL_AAEL011352|hypothetical protein; K02333 DNA polymerase gamma 2 (A)	--	hypothetical protein AaeL_AAEL011352 [Aedes aegypti]
	gene10730	71.2179	82.7377	0.992872	0.239721	normal	[O]	Posttranslational modification, protein turnover, chaperones	Biological Process: positive regulation of receptor internalization (GO:0002092);; Molecular Function: ubiquitin-protein transferase activity (GO:0004842);; Molecular Function: Notch binding (GO:0005112);; Cellular Component: nucleus (GO:0005634);; Cellular Component: cytoplasm (GO:0005737);; Cellular Component: plasma membrane (GO:0005886);; Biological Process: neuromuscular junction development…	K10591|0|aag:AaeL_AAEL008374|E3 ubiquitin-protein ligase nedd-4; K10591 E3 ubiquitin-protein ligase NEDD4 [EC:6.3.2.19] (A)	E3 ubiquitin-protein ligase Nedd-4 GN=Nedd4 OS=Drosophila melanogaster (Fruit fly) PE=1 SV=2	E3 ubiquitin-protein ligase nedd-4 [Aedes aegypti]
	gene10731	0.648236	0.52651	--	--	--	--	--	Molecular Function: ubiquitin-protein transferase activity (GO:0004842);; Biological Process: protein ubiquitination (GO:0016567);;	--	--	hypothetical protein AaeL_AAEL008365 [Aedes aegypti]
	gene10732	12.8998	9.05753	0.941966	-0.435842	normal	--	--	Biological Process: protein peptidyl-prolyl isomerization (GO:0000413);; Molecular Function: peptidyl-prolyl cis-trans isomerase activity (GO:0003755);; Biological Process: protein folding (GO:0006457);;	K09569|7.75423e-97|aag:AaeL_AAEL008367|fk506-binding protein; K09569 FK506-binding protein 2 [EC:5.2.1.8] (A)	FK506-binding protein 2 (Precursor) GN=fkbp2 OS=Dictyostelium discoideum (Slime mold) PE=3 SV=1	fk506-binding protein [Aedes aegypti]
	gene10733	21.0012	20.301	0.983219	-0.0223719	normal	[K]	Transcription	Molecular Function: translation initiation factor activity (GO:0003743);; Cellular Component: transcription factor TFIID complex (GO:0005669);; Biological Process: DNA-templated transcription, initiation (GO:0006352);; Biological Process: translational initiation (GO:0006413);; Molecular Function: protein heterodimerization activity (GO:0046982);;	K03126|9.58119e-99|aag:AaeL_AAEL008363|transcription initiation factor TFIID subunit 12; K03126 transcription initiation factor TFIID subunit 12 (A)	Transcription initiation factor TFIID subunit 12 GN=Taf12 OS=Drosophila melanogaster (Fruit fly) PE=1 SV=1	transcription initiation factor TFIID subunit 12 [Aedes aegypti]
	gene10734	19.2435	13.1544	0.628866	-0.520446	normal	[C]	Energy production and conversion	Molecular Function: 3-methyl-2-oxobutanoate dehydrogenase (2-methylpropanoyl-transferring) activity (GO:0003863);; Cellular Component: 3-methyl-2-oxobutanoate dehydrogenase (lipoamide) complex (GO:0017086);; Biological Process: fatty-acyl-CoA biosynthetic process (GO:0046949);; Biological Process: oxidation-reduction process (GO:0055114);;	K00166|0|aag:AaeL_AAEL008366|pyruvate dehydrogenase; K00166 2-oxoisovalerate dehydrogenase E1 component alpha subunit [EC:1.2.4.4] (A)	2-oxoisovalerate dehydrogenase subunit alpha, mitochondrial (Precursor) GN=Y39E4A.3 OS=Caenorhabditis elegans PE=1 SV=2	pyruvate dehydrogenase [Aedes aegypti]
	gene10735	8.70118	7.15956	0.978254	-0.205876	normal	[C]	Energy production and conversion	Molecular Function: acylphosphatase activity (GO:0003998);;	K01512|7.03748e-121|aag:AaeL_AAEL008369|acylphosphatase, putative; K01512 acylphosphatase [EC:3.6.1.7] (A)	Acylphosphatase-2 OS=Drosophila melanogaster (Fruit fly) PE=1 SV=1	acylphosphatase, putative [Aedes aegypti]
	gene10736	22.9881	21.9923	0.993571	-0.0377215	normal	[E]	Amino acid transport and metabolism	Biological Process: proteolysis (GO:0006508);; Molecular Function: serine-type peptidase activity (GO:0008236);; Molecular Function: dipeptidyl-peptidase activity (GO:0008239);; Cellular Component: membrane (GO:0016020);;	K08656|0|aag:AaeL_AAEL008373|dipeptidyl-peptidase; K08656 dipeptidyl-peptidase 9 [EC:3.4.14.5] (A)	Venom dipeptidyl peptidase 4 (Precursor) OS=Apis mellifera (Honeybee) PE=1 SV=1	dipeptidyl-peptidase [Aedes aegypti]
	gene10737	2.94015	2.52005	0.978257	-0.17604	normal	--	--	Molecular Function: serine-type endopeptidase inhibitor activity (GO:0004867);; Biological Process: negative regulation of endopeptidase activity (GO:0010951);; Biological Process: regulation of proteolysis (GO:0030162);;	--	Serine protease inhibitor {ECO:0000312|EMBL:AAT35220.1} (Precursor) OS=Cyanea capillata (Lion&apos;s mane jellyfish) PE=1 SV=1	serine protease inhibitor, serpin [Aedes aegypti]
	gene10738	0.425391	0.427963	0.980824	0.0167074	normal	--	--	Molecular Function: Ras GTPase activator activity (GO:0005099);; Cellular Component: cytoplasm (GO:0005737);; Biological Process: response to oxidative stress (GO:0006979);; Biological Process: short-term memory (GO:0007614);; Biological Process: long-term memory (GO:0007616);; Biological Process: determination of adult lifespan (GO:0008340);; Biological Process: olfactory learning (GO:0008355);;…	K08052|0|aag:AaeL_AAEL008371|neurofibromin; K08052 neurofibromin 1 (A)	Probable Ras GTPase-activating-like protein ngap GN=ngap OS=Dictyostelium discoideum (Slime mold) PE=2 SV=1	neurofibromin [Aedes aegypti]
	gene10739	0.327614	0.268604	--	--	--	--	--	--	--	--	hypothetical protein AaeL_AAEL008361 [Aedes aegypti]
	gene1074	9.51415	7.64083	0.974786	-0.231279	normal	[J]	Translation, ribosomal structure and biogenesis	Molecular Function: ATP binding (GO:0005524);; Cellular Component: mitochondrion (GO:0005739);; Biological Process: regulation of translational fidelity (GO:0006450);; Cellular Component: glutamyl-tRNA(Gln) amidotransferase complex (GO:0030956);; Biological Process: mitochondrial translation (GO:0032543);; Molecular Function: glutaminyl-tRNA synthase (glutamine-hydrolyzing) activity (GO:0050567);…	K02435|1.15998e-124|aag:AaeL_AAEL011360|hypothetical protein; K02435 aspartyl-tRNA(Asn)/glutamyl-tRNA(Gln) amidotransferase subunit C [EC:6.3.5.6 6.3.5.7] (A)	Glutamyl-tRNA(Gln) amidotransferase subunit C, mitochondrial {ECO:0000255|HAMAP-Rule:MF_03149} (Precursor) GN=AAEL011360 OS=Aedes aegypti (Yellowfever mosquito) PE=3 SV=1	hypothetical protein AaeL_AAEL011360 [Aedes aegypti]
	gene10740	22.8744	25.5291	0.984595	0.200803	normal	--	--	--	--	--	AAEL017385-PA [Aedes aegypti]
	gene10741	0.805504	0.430442	--	--	--	[P]	Inorganic ion transport and metabolism	Cellular Component: endoplasmic reticulum (GO:0005783);; Cellular Component: Golgi stack (GO:0005795);; Biological Process: pattern specification process (GO:0007389);; Biological Process: motor neuron axon guidance (GO:0008045);; Biological Process: metabolic process (GO:0008152);; Molecular Function: N-acetylglucosamine-6-sulfatase activity (GO:0008449);; Cellular Component: cell surface (GO:00…	K14607|0|aag:AaeL_AAEL008372|sulfatase-1, sulf-1 (A)	Extracellular sulfatase SULF-1 homolog (Precursor) GN=Sulf1 OS=Drosophila melanogaster (Fruit fly) PE=1 SV=1	sulfatase-1, sulf-1 [Aedes aegypti]
	gene10742	0.0913648	0.225043	--	--	--	[P]	Inorganic ion transport and metabolism	Biological Process: pattern specification process (GO:0007389);; Biological Process: motor neuron axon guidance (GO:0008045);; Biological Process: metabolic process (GO:0008152);; Molecular Function: sulfuric ester hydrolase activity (GO:0008484);; Biological Process: synaptic target inhibition (GO:0016201);; Biological Process: regulation of transforming growth factor beta receptor signaling pat…	K14607|0|aag:AaeL_AAEL008362|sulfatase-1, sulf-1; K14607 extracellular sulfatase Sulf [EC:3.1.6.-] (A)	Extracellular sulfatase SULF-1 homolog (Precursor) GN=Sulf1 OS=Drosophila melanogaster (Fruit fly) PE=1 SV=1	sulfatase-1, sulf-1 [Aedes aegypti]
	gene10743	22.959	27.8894	0.971073	0.275942	normal	--	--	Biological Process: cell adhesion (GO:0007155);; Cellular Component: integral component of membrane (GO:0016021);;	--	Protein croquemort GN=crq OS=Drosophila melanogaster (Fruit fly) PE=1 SV=2	AAEL008370-PA, partial [Aedes aegypti]
	gene10744	0	0	--	--	--	--	--	Biological Process: neuropeptide signaling pathway (GO:0007218);; Molecular Function: ecdysis-triggering hormone activity (GO:0008255);; Biological Process: ecdysis, chitin-based cuticle (GO:0018990);;	--	Eclosion hormone (Precursor) OS=Manduca sexta (Tobacco hawkmoth) PE=1 SV=2	eclosion hormone, putative [Aedes aegypti]
	gene10745	1.31766	1.32504	0.977373	0.122714	normal	[T]	Signal transduction mechanisms	Molecular Function: peptide receptor activity (GO:0001653);; Molecular Function: guanylate cyclase activity (GO:0004383);; Molecular Function: protein kinase activity (GO:0004672);; Molecular Function: ATP binding (GO:0005524);; Cellular Component: integral component of plasma membrane (GO:0005887);; Biological Process: cGMP biosynthetic process (GO:0006182);; Biological Process: protein phosphor…	--	Guanylate cyclase 32E (Precursor) GN=Gyc32E OS=Drosophila melanogaster (Fruit fly) PE=1 SV=4	guanylate cyclase [Aedes aegypti]
	gene10746	0.846787	0.766141	0.976085	-0.210126	normal	[T]	Signal transduction mechanisms	Molecular Function: guanylate cyclase activity (GO:0004383);; Molecular Function: protein kinase activity (GO:0004672);; Molecular Function: receptor activity (GO:0004872);; Molecular Function: ATP binding (GO:0005524);; Cellular Component: plasma membrane (GO:0005886);; Biological Process: cGMP biosynthetic process (GO:0006182);; Biological Process: protein phosphorylation (GO:0006468);; Biologi…	--	Speract receptor (Precursor) OS=Strongylocentrotus purpuratus (Purple sea urchin) PE=2 SV=1	atrial natriuretic peptide receptor [Aedes aegypti]
	gene10747	0.691975	0.934883	0.941806	0.460552	normal	--	--	Biological Process: mitotic sister chromatid segregation (GO:0000070);; Cellular Component: kinetochore (GO:0000776);; Cellular Component: cytoplasm (GO:0005737);; Cellular Component: kinetochore microtubule (GO:0005828);; Biological Process: protein localization to kinetochore (GO:0034501);;	K11577|0|aag:AaeL_AAEL008377|hypothetical protein; K11577 kinetochore-associated protein 1 (A)	--	hypothetical protein AaeL_AAEL008377 [Aedes aegypti]
	gene10748	6.22449	7.6443	0.938994	0.328843	normal	--	--	--	K18404|0|aag:AaeL_AAEL008382|hypothetical protein; K18404 tudor domain-containing protein 3 (A)	--	hypothetical protein AaeL_AAEL008382 [Aedes aegypti]
	gene10749	0	0	--	--	--	--	--	Molecular Function: serine-type endopeptidase activity (GO:0004252);; Biological Process: proteolysis (GO:0006508);;	--	Serine protease easter (Precursor) GN=ea OS=Drosophila melanogaster (Fruit fly) PE=1 SV=3	preproacrosin, putative [Aedes aegypti]
	gene1075	1.17106	1.06468	0.984434	-0.0542087	normal	[R]	General function prediction only	Molecular Function: nucleic acid binding (GO:0003676);; Cellular Component: nucleus (GO:0005634);; Molecular Function: zinc ion binding (GO:0008270);;	--	Serendipity locus protein H-1 GN=wdn OS=Drosophila melanogaster (Fruit fly) PE=1 SV=2	hypothetical protein AaeL_AAEL011362 [Aedes aegypti]
	gene10750	3.72728	5.06909	0.917454	0.46715	normal	--	--	--	--	--	hypothetical protein AaeL_AAEL008376 [Aedes aegypti]
	gene10751	7.03579	6.69152	0.97963	-0.0482967	normal	[B]	Chromatin structure and dynamics	Cellular Component: nucleosome (GO:0000786);; Molecular Function: DNA binding (GO:0003677);; Cellular Component: nucleus (GO:0005634);; Cellular Component: lipid particle (GO:0005811);; Biological Process: nucleosome assembly (GO:0006334);; Molecular Function: protein heterodimerization activity (GO:0046982);; Biological Process: centrosome duplication (GO:0051298);;	K11251|1.03666e-70|aag:AaeL_AAEL008385|Histone H2A, putative; K11251 histone H2A (A)	Histone H2A GN=His2A OS=Tigriopus californicus (Marine copepod) PE=3 SV=2	Histone H2A, putative [Aedes aegypti]
	gene10752	0.65395	0.564291	0.97824	-0.238844	normal	[V]	Defense mechanisms	Molecular Function: ATP binding (GO:0005524);; Biological Process: ATP catabolic process (GO:0006200);; Molecular Function: ATPase activity (GO:0016887);;	K05643|0|aag:AaeL_AAEL008388|ATP-binding cassette sub-family A member 3, putative; K05643 ATP-binding cassette, subfamily A (ABC1), member 3 (A)	ABC transporter A family member 4 GN=abcA4 OS=Dictyostelium discoideum (Slime mold) PE=3 SV=1	ATP-binding cassette sub-family A member 3, putative [Aedes aegypti]
	gene10753	53.0099	43.3547	0.985677	-0.269615	normal	[V]	Defense mechanisms	Molecular Function: ATP binding (GO:0005524);; Biological Process: ATP catabolic process (GO:0006200);; Molecular Function: ATPase activity (GO:0016887);;	K05643|0|aag:AaeL_AAEL008384|ATP-binding cassette sub-family A member 3, putative; K05643 ATP-binding cassette, subfamily A (ABC1), member 3 (A)	ABC transporter A family member 6 GN=abcA6 OS=Dictyostelium discoideum (Slime mold) PE=3 SV=1	ATP-binding cassette sub-family A member 3, putative [Aedes aegypti]
	gene10754	38.8062	17.1577	2.85244e-09	-1.18663	down	[V]	Defense mechanisms	Molecular Function: ATP binding (GO:0005524);; Biological Process: ATP catabolic process (GO:0006200);; Molecular Function: ATPase activity (GO:0016887);;	K05643|0|aag:AaeL_AAEL008386|ATP-binding cassette sub-family A member 3, putative; K05643 ATP-binding cassette, subfamily A (ABC1), member 3 (A)	ABC transporter A family member 5 GN=abcA5 OS=Dictyostelium discoideum (Slime mold) PE=3 SV=1	ATP-binding cassette sub-family A member 3, putative [Aedes aegypti]
	gene10755	0	0	--	--	--	[E]	Amino acid transport and metabolism	Molecular Function: transporter activity (GO:0005215);; Biological Process: oligopeptide transport (GO:0006857);; Cellular Component: integral component of membrane (GO:0016021);;	K14206|3.60888e-68|aag:AaeL_AAEL008396|oligopeptide transporter (A)	Peptide transporter family 1 GN=yin OS=Drosophila melanogaster (Fruit fly) PE=1 SV=2	oligopeptide transporter [Aedes aegypti]
	gene10756	0.0523084	0.170095	--	--	--	[E]	Amino acid transport and metabolism	Molecular Function: transporter activity (GO:0005215);; Biological Process: oligopeptide transport (GO:0006857);; Cellular Component: integral component of membrane (GO:0016021);;	K14206|0|aag:AaeL_AAEL008381|oligopeptide transporter; K14206 solute carrier family 15 (oligopeptide transporter), member 1 (A)	Peptide transporter family 1 GN=yin OS=Drosophila melanogaster (Fruit fly) PE=1 SV=2	oligopeptide transporter [Aedes aegypti]
	gene10757	0.761655	2.13923	0.810216	1.45881	normal	--	--	--	--	--	hypothetical protein AaeL_AAEL008395 [Aedes aegypti]
	gene10758	35.743	42.9175	0.972836	0.262858	normal	[RTKL]	--	Biological Process: MAPK cascade (GO:0000165);; Molecular Function: MAP kinase activity (GO:0004707);; Molecular Function: ATP binding (GO:0005524);; Biological Process: protein phosphorylation (GO:0006468);;	K04441|0|aag:AaeL_AAEL008379|P38 mapk; K04441 p38 MAP kinase [EC:2.7.11.24] (A)	Mitogen-activated protein kinase 14B GN=p38b OS=Drosophila melanogaster (Fruit fly) PE=1 SV=1	P38 mapk [Aedes aegypti]
	gene10759	0	0	--	--	--	--	--	--	--	--	--
	gene1076	16.7685	17.6556	0.980883	0.115836	normal	[R]	General function prediction only	Molecular Function: zinc ion binding (GO:0008270);; Molecular Function: oxidoreductase activity (GO:0016491);; Biological Process: oxidation-reduction process (GO:0055114);;	K13948|0|aag:AaeL_AAEL011356|alcohol dehydrogenase (A)	Probable quinone oxidoreductase OS=Leishmania amazonensis PE=3 SV=1	alcohol dehydrogenase [Aedes aegypti]
	gene10760	0	0	--	--	--	--	--	--	--	--	--
	gene10761	0.0916415	0	--	--	--	--	--	--	--	--	hypothetical protein AaeL_AAEL008383 [Aedes aegypti]
	gene10762	13.681	4.85315	2.37768e-08	-1.46767	down	--	--	Molecular Function: CDP-diacylglycerol-serine O-phosphatidyltransferase activity (GO:0003882);; Biological Process: phosphatidylserine biosynthetic process (GO:0006659);; Biological Process: neurogenesis (GO:0022008);;	K08729|0|aag:AaeL_AAEL008393|phosphatidylserine synthase; K08729 phosphatidylserine synthase 1 [EC:2.7.8.-] (A)	--	phosphatidylserine synthase [Aedes aegypti]
	gene10763	0	0	--	--	--	--	--	--	--	--	--
[truncated: 15,737 more rows]

## Sheet: Table_S2
	S2 Table. GO summary of Aedes aegyptimidgut transcriptome.
[truncated: 60 more rows]

[truncated: 10 more sheets: Table_3, Table_4, Table_S5, Table_S6, Table_S7, Table_S8, Table_S9, Table_S10, Table_S11, Table_S12]
